# Supplementary material for: 2,4-Dichloro-N-(1,3-thia­zol-2-yl)benzamide
Source: Acta Crystallogr Sect E Struct Rep Online. 2010 Nov 6;66(Pt 12):o3078. doi: 10.1107/S1600536810044193 (PMC3011524; doi:10.1107/S1600536810044193)
Supplement: Supplementary file 2 [file e-66-o3078-Isup2.hkl]

# 
# h,k,l, Fc-squared, Fo-squared, sigma(Fo-squared) and status flag 
# 
data_I
_shelx_title '  wt2156w-SohailSaeedsSS-90_13-Sept-2010' 
_shelx_refln_list_code          4 
_shelx_F_calc_maximum      185.42 
_exptl_crystal_F_000       552.00 
_reflns_d_resolution_high  0.8402 
 
loop_ 
 _symmetry_equiv_pos_as_xyz 
 'x, y, z' 
 '-x, y+1/2, -z+1/2' 
 '-x, -y, -z' 
 'x, -y-1/2, z-1/2' 
 
_cell_length_a    14.0537 
_cell_length_b    13.0626 
_cell_length_c     6.2880 
_cell_angle_alpha  90.000 
_cell_angle_beta  101.578 
_cell_angle_gamma  90.000 
 
_shelx_F_squared_multiplier     1.000 
 
loop_ 
 _refln_index_h 
 _refln_index_k 
 _refln_index_l 
 _refln_F_squared_calc 
 _refln_F_squared_meas 
 _refln_F_squared_sigma 
 _refln_observed_status 
   2   0   0        0.93       -0.40      0.40 o 
   3   0   0     1789.27     1962.46     25.75 o 
   4   0   0     3947.64     3910.54     58.72 o 
   5   0   0     6768.33     6742.06     87.26 o 
   6   0   0     6334.89     6468.32     83.76 o 
   7   0   0     2709.57     2803.66     36.27 o 
   8   0   0     1438.11     1347.68     17.84 o 
   9   0   0      425.55      433.53      6.32 o 
  10   0   0        0.01        0.34      0.43 o 
  11   0   0       26.90       22.62      1.11 o 
  12   0   0       47.53       47.46      1.51 o 
  13   0   0       41.09       42.63      2.03 o 
  14   0   0      120.49      114.68      3.89 o 
  15   0   0       11.48       18.41      1.93 o 
  16   0   0       19.09       18.32      1.89 o 
   1   1   0        0.81        0.31      0.06 o 
   2   1   0     3734.03     3625.62     41.52 o 
   3   1   0      309.77      249.00      4.93 o 
   4   1   0     1078.13     1084.15     10.03 o 
   5   1   0      616.28      624.76      5.94 o 
   6   1   0        8.59       12.08      0.74 o 
   7   1   0      709.47      762.79      7.29 o 
   8   1   0      258.77      270.81      2.92 o 
   9   1   0     2149.59     2175.70     20.12 o 
  10   1   0        6.21       10.86      0.77 o 
  11   1   0      121.27      112.46      1.65 o 
  12   1   0       19.39       19.94      1.43 o 
  13   1   0       48.70       46.62      1.89 o 
  14   1   0       68.04       75.54      1.73 o 
  15   1   0        1.93        2.64      0.81 o 
  16   1   0       59.42       71.11      2.30 o 
   0   2   0     5407.20     5626.31    100.38 o 
   1   2   0     1438.68     1408.80     10.69 o 
   2   2   0      136.47      129.21      1.14 o 
   3   2   0      596.66      613.68      5.22 o 
   4   2   0      333.03      328.20      2.92 o 
   5   2   0       19.56       16.68      0.56 o 
   6   2   0      368.48      312.96      2.92 o 
   7   2   0      348.49      356.32      3.26 o 
   8   2   0       20.73       21.41      0.67 o 
   9   2   0      135.30      147.85      4.50 o 
  10   2   0       82.20       79.25      1.29 o 
  11   2   0      114.11      103.27      1.57 o 
  12   2   0      484.08      487.83      5.15 o 
  13   2   0       48.00       46.93      1.13 o 
  14   2   0        0.07        0.65      0.53 o 
  15   2   0        3.40        2.96      2.01 o 
  16   2   0        0.08        0.15      0.79 o 
   2   3   0      756.61      778.13      5.92 o 
   3   3   0      659.98      718.72      5.61 o 
   4   3   0       19.70       19.44      0.47 o 
   5   3   0     1167.57     1138.68      9.59 o 
   6   3   0       47.96       37.87      0.65 o 
   7   3   0      184.97      218.70      2.16 o 
   8   3   0       15.30       10.09      0.57 o 
   9   3   0      265.62      251.33      2.84 o 
  10   3   0      462.95      458.15      4.77 o 
  11   3   0       16.66       15.21      0.82 o 
  12   3   0       28.05       27.77      0.94 o 
  13   3   0      297.36      289.41      4.27 o 
  14   3   0        8.61        6.11      0.74 o 
  15   3   0       72.52       77.38      2.34 o 
  16   3   0       15.26       16.68      1.93 o 
   0   4   0    34379.79    33239.57    578.57 o 
   1   4   0        0.15        4.10      0.37 o 
   2   4   0        1.26        1.16      0.28 o 
   3   4   0      245.87      216.61      2.04 o 
   4   4   0     4135.33     4022.52     33.32 o 
   5   4   0     1525.53     1496.47     12.55 o 
   6   4   0      685.01      712.94      6.19 o 
   7   4   0     1582.74     1659.34     15.39 o 
   8   4   0      436.75      379.33      3.96 o 
  10   4   0      160.96      169.88      2.19 o 
  11   4   0        0.04       -0.36      0.36 o 
  12   4   0      190.63      193.20      2.52 o 
  13   4   0       26.40       31.19      1.66 o 
  14   4   0       58.95       56.00      1.55 o 
  15   4   0        6.53        9.32      0.85 o 
   1   5   0     1193.22     1196.47     12.22 o 
   2   5   0      333.26      352.28      3.39 o 
   3   5   0      915.36      937.97      7.77 o 
   4   5   0      515.45      516.70      5.04 o 
   5   5   0       16.60       10.80      0.57 o 
   6   5   0       86.13       91.68      1.29 o 
   7   5   0       21.47       21.49      0.70 o 
   8   5   0       14.43       18.30      0.70 o 
   9   5   0     1608.66     1663.88     15.61 o 
  10   5   0        0.01       -0.03      0.38 o 
  11   5   0       25.45       25.59      0.99 o 
  12   5   0        7.74        6.92      0.63 o 
  13   5   0       12.94       10.86      1.02 o 
  14   5   0      118.82      119.97      2.66 o 
  15   5   0       22.03       24.64      1.21 o 
   0   6   0        4.34       14.16      1.06 o 
   1   6   0      648.77      653.02      6.86 o 
   2   6   0      312.76      298.88      2.97 o 
   3   6   0       29.36       34.07      0.83 o 
   4   6   0      275.16      293.21      3.08 o 
   5   6   0       94.75       87.17      1.25 o 
   6   6   0     2036.97     2047.03     18.93 o 
   7   6   0       68.41       67.17      1.17 o 
   8   6   0      212.12      222.52      2.63 o 
   9   6   0        8.37        8.47      0.58 o 
  10   6   0       81.48       80.34      1.44 o 
  11   6   0      477.40      469.94      5.03 o 
  12   6   0      650.87      679.76      6.98 o 
  13   6   0       28.42       32.43      3.14 o 
  14   6   0        3.66        6.03      0.79 o 
  15   6   0        0.92       -0.45      0.63 o 
   1   7   0      929.30     1020.22     10.78 o 
   2   7   0      180.53      146.64      1.69 o 
   3   7   0      971.38      916.37      8.47 o 
   4   7   0      191.58      197.92      2.59 o 
   5   7   0       78.91       69.42      1.14 o 
   6   7   0      605.21      620.39      6.16 o 
   7   7   0      556.07      545.78      5.54 o 
   8   7   0      911.36      925.48      9.00 o 
   9   7   0        1.33        0.58      0.44 o 
  10   7   0     1046.67     1037.70     10.12 o 
  11   7   0        1.08        1.50      0.51 o 
  12   7   0       49.80       53.51      1.26 o 
  13   7   0       80.35       90.49      2.34 o 
  14   7   0       21.10       21.05      1.38 o 
   0   8   0      138.80      185.29      3.22 o 
   1   8   0     1458.18     1416.59     17.71 o 
   2   8   0      182.57      163.29      2.06 o 
   3   8   0      401.47      421.69      4.17 o 
   4   8   0     1184.97     1147.22     15.34 o 
   5   8   0        0.02       -0.09      0.37 o 
   6   8   0       72.61       63.58      1.16 o 
   7   8   0       36.84       38.17      1.04 o 
   8   8   0      305.09      290.86      3.99 o 
   9   8   0        3.53        3.19      0.53 o 
  10   8   0      260.47      254.13      3.10 o 
  11   8   0       22.85       20.48      0.87 o 
  12   8   0       59.93       57.15      1.51 o 
  13   8   0        4.09        4.16      0.87 o 
  14   8   0        0.39        0.25      0.81 o 
   1   9   0      388.89      378.08      5.95 o 
   2   9   0      103.96      112.33      1.82 o 
   3   9   0       29.28       31.16      0.96 o 
   4   9   0        6.04        8.04      0.57 o 
   5   9   0      169.75      164.45      2.41 o 
   6   9   0        1.95        3.59      0.53 o 
   7   9   0       39.74       38.12      1.15 o 
   8   9   0      282.97      311.22      3.98 o 
   9   9   0        7.93        9.45      0.77 o 
  10   9   0        5.24        4.17      1.30 o 
  11   9   0       35.64       34.56      1.22 o 
  12   9   0       37.44       41.88      1.70 o 
  13   9   0       11.67       14.68      1.22 o 
   0  10   0      430.64      428.63      8.81 o 
   1  10   0        8.37        9.81      0.83 o 
   2  10   0      524.74      548.54      7.96 o 
   3  10   0       15.49       11.26      0.88 o 
   4  10   0      118.27      128.87      4.03 o 
   5  10   0        2.38        3.66      0.56 o 
   6  10   0      446.89      461.81      7.73 o 
   7  10   0      155.90      146.55      2.90 o 
   8  10   0      398.93      421.21      6.33 o 
   9  10   0        1.07        0.87      0.57 o 
  10  10   0       22.80       26.25      1.12 o 
  11  10   0       10.85       11.68      1.73 o 
  12  10   0       20.22       23.03      1.43 o 
   1  11   0       17.84       18.63      1.14 o 
   2  11   0      135.83      133.92      2.21 o 
   3  11   0      311.26      312.81      4.07 o 
   4  11   0        2.83        2.92      0.72 o 
   5  11   0       45.67       38.15      1.43 o 
   6  11   0       99.45      101.94      2.35 o 
   7  11   0      115.06      113.02      2.54 o 
   8  11   0      586.72      589.89      8.52 o 
   9  11   0        9.02       10.18      1.35 o 
  10  11   0       67.38       74.44      2.61 o 
  11  11   0        1.88        0.44      0.76 o 
   0  12   0      143.22      150.78      4.29 o 
   1  12   0      604.61      607.89      8.68 o 
   2  12   0       39.37       34.65      1.47 o 
   3  12   0       14.46       15.46      1.11 o 
   4  12   0       14.67       15.18      1.73 o 
   5  12   0       18.29       19.05      2.89 o 
   6  12   0       53.08       59.95      1.81 o 
   7  12   0       62.53       61.20      2.41 o 
   8  12   0      171.47      168.90      3.40 o 
   9  12   0       42.41       35.69      1.60 o 
  10  12   0       24.00       25.57      1.47 o 
   1  13   0      380.24      375.05      5.93 o 
   2  13   0       25.76       26.67      1.41 o 
   3  13   0        0.01        0.05      0.68 o 
   4  13   0      136.74      119.52      3.39 o 
   5  13   0      258.85      258.08      4.52 o 
   6  13   0        6.73        7.49      0.97 o 
   7  13   0       15.69       16.06      1.23 o 
   8  13   0       18.39       23.58      1.42 o 
   0  14   0        2.43        1.63      1.20 o 
   1  14   0       16.74       19.35      1.30 o 
   2  14   0      203.38      209.94      5.50 o 
   3  14   0        0.15        0.02      1.11 o 
   4  14   0      134.21      126.72      2.91 o 
   5  14   0       41.43       49.81      1.83 o 
   6  14   0        0.35        0.35      0.76 o 
   7  14   0       96.08       99.08      2.59 o 
   1  15   0        0.02        0.51      0.81 o 
   2  15   0       18.77       19.99      1.86 o 
   3  15   0        0.14       -0.29      0.91 o 
   4  15   0        6.77        9.19      1.08 o 
 -16   1   1       17.52       17.97      1.35 o 
 -15   1   1       88.22       88.95      2.51 o 
 -14   1   1        3.73        6.52      0.94 o 
 -13   1   1      256.98      245.86      4.57 o 
 -12   1   1       72.41       65.81      1.97 o 
 -11   1   1     1003.59      986.62      9.51 o 
 -10   1   1      471.06      508.53      5.13 o 
  -9   1   1        2.20        1.32      0.29 o 
  -8   1   1       38.95       39.37      0.68 o 
  -7   1   1      132.47      131.40      2.06 o 
  -6   1   1       44.65       32.07      0.90 o 
  -5   1   1     1613.77     1530.24     14.09 o 
  -4   1   1       60.47       55.10      0.90 o 
  -3   1   1     2761.00     2814.67     26.69 o 
  -2   1   1      135.49      148.20      1.57 o 
  -1   1   1       58.36       51.91      0.56 o 
   0   1   1      592.73      614.36     12.54 o 
   1   1   1     5597.21     5483.23     57.98 o 
   2   1   1    17223.18    16437.77    112.46 o 
   3   1   1    17372.94    17487.46    119.45 o 
   4   1   1      623.42      628.82      7.52 o 
   5   1   1      349.20      368.45      3.27 o 
   6   1   1      546.99      578.43      5.79 o 
   7   1   1     3462.22     3563.45     32.56 o 
   8   1   1        1.15        3.07      0.35 o 
   9   1   1        7.27        6.14      0.50 o 
  10   1   1      122.06      117.36      1.70 o 
  11   1   1      106.00      106.70      1.65 o 
  12   1   1      551.96      531.54      5.61 o 
  13   1   1        4.25        3.30      0.52 o 
  14   1   1       21.10       16.66      0.85 o 
  15   1   1       29.96       37.82      2.66 o 
 -16   2   1       70.10       62.43      2.86 o 
 -15   2   1       52.00       58.88      2.08 o 
 -14   2   1      239.76      258.17      7.28 o 
 -13   2   1       31.46       27.09      1.42 o 
 -12   2   1       25.99       18.96      1.35 o 
 -11   2   1      609.28      580.17      6.97 o 
 -10   2   1        0.37        2.51      0.36 o 
  -9   2   1      828.57      799.04      6.94 o 
  -8   2   1      117.95      122.48      1.37 o 
  -7   2   1     4440.03     4681.51     38.73 o 
  -6   2   1     1531.86     1440.46     12.06 o 
  -5   2   1      771.04      760.32      6.46 o 
  -4   2   1      918.60      971.08      8.54 o 
  -3   2   1     1184.12     1223.56     10.23 o 
  -2   2   1    11121.95    11253.23     93.68 o 
  -1   2   1      553.99      634.47      6.00 o 
   0   2   1     6761.02     6863.28     72.36 o 
   1   2   1        1.66        1.04      0.18 o 
   2   2   1     9694.82     9303.67     69.75 o 
   3   2   1     4412.05     4277.38     29.44 o 
   4   2   1      333.28      339.27      6.99 o 
   5   2   1       79.37       69.20      0.90 o 
   6   2   1       47.58       75.74      1.00 o 
   7   2   1        0.12        0.94      0.32 o 
   8   2   1       45.42       37.33      0.86 o 
   9   2   1      127.97      119.00      1.67 o 
  10   2   1      336.54      334.51      3.70 o 
  11   2   1       41.64       38.73      1.00 o 
  12   2   1      175.99      165.26      2.29 o 
  13   2   1       15.08       15.72      0.83 o 
  14   2   1      102.78       94.19      1.69 o 
  15   2   1        0.07       -0.08      0.49 o 
 -16   3   1      108.28      111.41      3.36 o 
 -15   3   1      136.21      136.02      3.22 o 
 -14   3   1       34.60       42.07      1.74 o 
 -13   3   1        1.62        1.72      0.77 o 
 -12   3   1       76.42       81.97      1.69 o 
 -11   3   1     1438.22     1450.54     16.07 o 
 -10   3   1       13.48       13.78      0.67 o 
  -9   3   1      587.92      594.53      7.22 o 
  -8   3   1      444.13      473.73      4.27 o 
  -7   3   1     1008.11     1042.41      8.87 o 
  -6   3   1     6257.99     6723.41     55.74 o 
  -5   3   1     8234.43     8272.17     68.56 o 
  -4   3   1       19.88       24.90      1.48 o 
  -3   3   1     2490.30     2554.49     21.19 o 
  -2   3   1     1603.02     1640.20     13.64 o 
  -1   3   1        7.80        5.18      0.45 o 
   0   3   1    11519.96    11494.99    120.49 o 
   1   3   1    13630.09    13663.60    185.10 o 
   2   3   1      616.85      612.45      5.14 o 
   3   3   1     2549.96     2445.65     20.20 o 
   4   3   1      211.72      248.80      2.31 o 
   5   3   1       78.12       67.96      1.42 o 
   6   3   1       67.89       63.93      0.92 o 
   7   3   1     2395.69     2396.56     22.06 o 
   8   3   1      107.08      101.76      2.38 o 
   9   3   1       99.45       89.05      1.42 o 
  10   3   1      274.76      277.66      3.20 o 
  11   3   1       16.72       18.61      0.81 o 
  12   3   1      139.20      136.95      2.03 o 
  13   3   1       88.67       85.30      3.50 o 
  14   3   1        5.69        6.95      0.75 o 
  15   3   1       71.05       84.95      1.68 o 
 -16   4   1      118.02      119.30      3.13 o 
 -15   4   1       10.81       16.58      1.37 o 
 -14   4   1       60.12       69.54      2.17 o 
 -13   4   1      281.37      291.66      8.41 o 
 -12   4   1       53.11       50.53      1.33 o 
 -11   4   1       24.91       28.40      1.86 o 
 -10   4   1      114.43       95.74      1.45 o 
  -9   4   1      169.84      163.01      2.01 o 
  -8   4   1     1739.22     1786.95     15.01 o 
  -7   4   1      647.20      686.28      5.99 o 
  -6   4   1       26.67       28.27      0.63 o 
  -5   4   1        7.26        4.72      0.71 o 
  -4   4   1        4.75        2.71      0.22 o 
  -3   4   1     1365.51     1278.32     10.72 o 
  -2   4   1      462.74      437.18      3.83 o 
  -1   4   1        0.20        1.19      0.17 o 
   0   4   1     3604.94     3692.90     38.79 o 
   1   4   1     6151.04     6343.14     58.65 o 
   2   4   1     4440.26     4552.71     61.79 o 
   3   4   1      123.50      116.26      1.24 o 
   4   4   1      897.94      825.33      8.40 o 
   5   4   1      219.04      229.41      2.21 o 
   6   4   1     1015.20     1069.31      8.95 o 
   7   4   1     1028.86     1031.33      8.69 o 
   8   4   1      670.53      669.12      6.63 o 
   9   4   1      271.12      261.11      3.02 o 
  10   4   1      281.94      286.86      3.31 o 
  11   4   1      269.36      270.92      3.22 o 
  12   4   1        5.85        3.25      0.53 o 
  13   4   1        2.87        1.23      0.55 o 
  14   4   1        0.04       -0.35      0.49 o 
  15   4   1       68.96       71.44      1.79 o 
 -15   5   1      139.74      135.89      3.27 o 
 -14   5   1        3.30        3.73      0.86 o 
 -13   5   1       61.07       57.44      2.01 o 
 -12   5   1       19.71       15.93      0.91 o 
 -11   5   1       70.76       67.40      1.50 o 
 -10   5   1      264.74      254.47      2.92 o 
  -9   5   1       12.22       12.72      0.78 o 
  -8   5   1        3.42        4.55      0.36 o 
  -7   5   1      791.10      795.99      6.93 o 
  -6   5   1       70.95       97.39      1.19 o 
  -5   5   1       22.34       16.50      0.52 o 
  -4   5   1      673.20      689.54      5.97 o 
  -3   5   1        0.01        0.69      0.39 o 
  -2   5   1       42.79       44.73      0.75 o 
  -1   5   1     1229.46     1248.07     13.31 o 
   0   5   1      996.21      982.54     10.57 o 
   1   5   1      467.29      457.54      4.49 o 
   2   5   1      328.34      333.89      3.39 o 
   3   5   1     2788.84     2859.84     30.77 o 
   4   5   1      484.27      486.35      4.66 o 
   5   5   1        6.79        5.32      0.31 o 
   6   5   1      395.47      355.84      3.29 o 
   7   5   1       19.33       24.46      1.57 o 
   8   5   1      313.42      282.57      3.17 o 
   9   5   1      130.21      125.83      1.79 o 
  10   5   1       10.99       10.95      0.64 o 
  11   5   1       48.01       49.46      1.16 o 
  12   5   1        4.44        4.44      0.86 o 
  13   5   1      207.26      218.61      3.35 o 
  14   5   1        9.66       10.34      0.89 o 
 -15   6   1       19.42       18.07      1.35 o 
 -14   6   1       12.98       14.09      1.19 o 
 -13   6   1        2.64        4.34      0.66 o 
 -12   6   1       30.73       30.92      1.12 o 
 -11   6   1        0.36        0.57      0.47 o 
 -10   6   1      128.70      121.10      1.73 o 
  -9   6   1       13.34       13.36      0.65 o 
  -8   6   1        1.08        1.19      0.34 o 
  -7   6   1     1319.30     1343.28     11.43 o 
  -6   6   1      991.02      941.00      8.12 o 
  -5   6   1      690.98      696.63      6.10 o 
  -4   6   1        1.89        1.08      0.24 o 
  -3   6   1      811.67      817.95      7.05 o 
  -2   6   1     1154.15     1074.84     19.25 o 
  -1   6   1      403.00      336.94      5.35 o 
   0   6   1       30.85       29.34      1.38 o 
   1   6   1      915.74      969.97     17.15 o 
   2   6   1     1731.60     1719.72     18.07 o 
   3   6   1        2.42        0.76      0.55 o 
   4   6   1        7.47       13.38      0.62 o 
   5   6   1        0.07        0.38      0.27 o 
   6   6   1      282.70      272.88      2.66 o 
   7   6   1       76.94       75.72      1.13 o 
   8   6   1      181.17      184.61      2.32 o 
   9   6   1      192.41      192.80      2.46 o 
  10   6   1        6.66        7.02      0.78 o 
  11   6   1       39.47       38.69      1.24 o 
  12   6   1      160.31      159.85      2.67 o 
  13   6   1      128.20      125.83      2.38 o 
  14   6   1       63.62       70.08      1.79 o 
 -14   7   1       43.89       46.79      1.83 o 
 -13   7   1      106.51      104.19      2.41 o 
 -12   7   1       18.12       14.13      0.89 o 
 -11   7   1      204.94      207.55      3.11 o 
 -10   7   1       20.42       18.02      0.91 o 
  -9   7   1      226.26      221.75      2.67 o 
  -8   7   1      303.03      308.70      3.08 o 
  -7   7   1      658.16      617.52      5.56 o 
  -6   7   1      582.42      579.30      5.23 o 
  -5   7   1     1972.35     2014.25     16.89 o 
  -4   7   1        9.30       12.32      0.53 o 
  -3   7   1     1214.95     1267.73     11.99 o 
  -2   7   1      128.21      133.74      1.98 o 
  -1   7   1      404.43      416.14      4.89 o 
   0   7   1     1811.41     1958.93     20.86 o 
   1   7   1     1689.68     1664.52     21.41 o 
   2   7   1      235.03      250.76      3.21 o 
   3   7   1      625.17      570.86      5.46 o 
   4   7   1       88.93       86.67      1.22 o 
   5   7   1      111.25      100.99      1.39 o 
   6   7   1       38.82       44.55      0.92 o 
   7   7   1      289.14      294.63      2.92 o 
   8   7   1      205.44      193.86      2.96 o 
   9   7   1      283.20      278.69      3.80 o 
  10   7   1       79.47       86.22      1.82 o 
  11   7   1      213.05      214.95      3.24 o 
  12   7   1        1.58        2.18      0.68 o 
  13   7   1      132.26      133.70      3.06 o 
  14   7   1        2.20        1.03      0.69 o 
 -14   8   1       32.32       38.50      2.59 o 
 -13   8   1       82.55       82.01      1.87 o 
 -12   8   1       15.26       19.31      2.44 o 
 -11   8   1        1.89        1.08      0.52 o 
 -10   8   1       13.23       15.22      0.89 o 
  -9   8   1      111.28      117.79      1.76 o 
  -8   8   1      904.44      907.07      8.01 o 
  -7   8   1       51.75       53.81      1.01 o 
  -6   8   1       15.20       19.00      0.68 o 
  -5   8   1        0.04       -0.36      0.36 o 
  -4   8   1       69.91       69.68      1.20 o 
  -3   8   1      288.84      294.00      3.24 o 
  -2   8   1      221.32      228.12      3.77 o 
  -1   8   1        1.95        1.03      0.44 o 
   0   8   1     1026.64     1059.46     25.53 o 
   1   8   1      435.70      442.85      6.23 o 
   2   8   1      490.60      525.48      5.16 o 
   3   8   1      101.86      110.85      1.45 o 
   4   8   1      240.72      223.09      3.37 o 
   5   8   1      105.60      112.92      1.80 o 
   6   8   1      173.37      171.59      2.45 o 
   7   8   1      557.74      565.35      6.42 o 
   8   8   1      310.92      312.00      4.13 o 
   9   8   1      239.34      238.68      3.43 o 
  10   8   1       75.32       79.06      1.76 o 
  11   8   1       37.22       41.87      1.53 o 
  12   8   1       56.32       45.41      1.45 o 
  13   8   1       49.84       52.76      1.57 o 
 -13   9   1        5.85        8.28      0.79 o 
 -12   9   1       69.55       70.38      1.68 o 
 -11   9   1       49.30       54.05      2.84 o 
 -10   9   1        7.17        5.50      0.91 o 
  -9   9   1        1.31        1.74      0.54 o 
  -8   9   1       75.27       71.15      1.32 o 
  -7   9   1      144.58      135.29      1.91 o 
  -6   9   1       99.91      103.25      1.45 o 
  -5   9   1       29.79       29.09      1.02 o 
  -4   9   1       93.37       92.95      1.69 o 
  -3   9   1      286.79      303.96      4.62 o 
  -2   9   1        2.98        2.36      0.83 o 
  -1   9   1      105.20      111.84      2.22 o 
   0   9   1       87.90       84.92      1.90 o 
   1   9   1      976.49      993.86     13.04 o 
   2   9   1      191.02      195.16      2.57 o 
   3   9   1        5.79        5.64      0.48 o 
   4   9   1      183.18      182.62      2.50 o 
   5   9   1        3.90        7.89      0.59 o 
   6   9   1      840.00      825.85      9.01 o 
   7   9   1      381.66      389.72      5.90 o 
   8   9   1      334.46      336.89      5.30 o 
   9   9   1       75.68       78.28      2.07 o 
  10   9   1        4.41        2.56      0.65 o 
  11   9   1       59.72       53.42      1.51 o 
  12   9   1       47.92       53.54      1.56 o 
 -12  10   1        5.93        5.18      0.72 o 
 -11  10   1       33.01       38.50      3.74 o 
 -10  10   1      444.61      455.99      5.89 o 
  -9  10   1      151.00      152.00      2.19 o 
  -8  10   1        3.57        5.12      0.55 o 
  -7  10   1       50.11       47.60      1.12 o 
  -6  10   1      533.31      544.30      6.46 o 
  -5  10   1      774.62      812.49      9.19 o 
  -4  10   1      251.43      251.99      3.41 o 
  -3  10   1      267.99      266.30      3.81 o 
  -2  10   1        6.35        5.44      0.72 o 
  -1  10   1      750.38      735.05     10.00 o 
   0  10   1       87.65       95.52      2.14 o 
   1  10   1       13.12       14.43      1.83 o 
   2  10   1      441.46      417.65      6.37 o 
   3  10   1       46.10       52.93      2.18 o 
   4  10   1      156.93      141.14      2.75 o 
   5  10   1       14.27       13.28      1.01 o 
   6  10   1        7.67        8.72      1.10 o 
   7  10   1       53.55       46.93      1.63 o 
   8  10   1      130.08      135.89      2.87 o 
   9  10   1      193.94      196.53      3.70 o 
  10  10   1       59.83       61.57      1.95 o 
  11  10   1        2.63        5.04      2.09 o 
 -11  11   1        0.01        0.03      0.68 o 
 -10  11   1       23.92       27.44      1.45 o 
  -9  11   1       14.18       15.34      0.98 o 
  -8  11   1        3.71        2.94      0.94 o 
  -7  11   1      263.83      281.22     10.35 o 
  -6  11   1      458.88      468.41      5.76 o 
  -5  11   1        5.03        5.51      0.67 o 
  -4  11   1       15.55       12.90      0.81 o 
  -3  11   1      357.46      358.35      4.59 o 
  -2  11   1       95.59       88.18      1.76 o 
  -1  11   1      543.84      576.46      9.86 o 
   0  11   1      137.00      132.22      3.19 o 
   1  11   1        3.00        6.40      0.79 o 
   2  11   1      118.43      106.37      2.37 o 
   3  11   1      343.20      334.79      5.25 o 
   4  11   1      123.43      111.03      6.28 o 
   5  11   1      220.15      213.93      3.80 o 
   6  11   1        0.20        2.52      0.74 o 
   7  11   1       14.86       15.93      1.20 o 
   8  11   1       23.81       24.88      1.35 o 
   9  11   1       88.99       82.50      2.24 o 
  10  11   1        2.31        1.15      0.81 o 
 -10  12   1       17.63       21.71      1.86 o 
  -9  12   1        2.07        0.76      1.06 o 
  -8  12   1        6.59        5.55      1.33 o 
  -7  12   1      109.64      123.14      2.25 o 
  -6  12   1       16.62       18.08      1.00 o 
  -5  12   1       71.81       63.59      1.72 o 
  -4  12   1      147.20      156.50      2.56 o 
  -3  12   1       68.69       63.95      1.52 o 
  -2  12   1        3.46        2.55      0.58 o 
  -1  12   1       14.97       13.75      1.07 o 
   0  12   1      148.59      147.35      2.97 o 
   1  12   1        9.13        9.69      0.97 o 
   2  12   1      170.11      166.23      3.22 o 
   3  12   1       96.23       93.62      2.30 o 
   4  12   1       90.18       89.07      2.24 o 
   5  12   1        0.40        1.01      0.70 o 
   6  12   1      102.75      100.07      2.43 o 
   7  12   1        9.65       11.90      1.07 o 
   8  12   1       16.34       16.65      1.22 o 
   9  12   1        8.62        7.26      1.01 o 
  -9  13   1       42.67       47.93      2.56 o 
  -8  13   1      100.76      110.90      2.69 o 
  -7  13   1       56.74       58.49      1.93 o 
  -6  13   1        0.42       -0.04      0.73 o 
  -5  13   1        4.42        6.51      0.75 o 
  -4  13   1        7.85        7.17      0.77 o 
  -3  13   1       96.38      105.60      2.08 o 
  -2  13   1        0.64        0.75      0.58 o 
  -1  13   1      118.79      117.27      3.44 o 
   0  13   1        0.08        0.83      0.76 o 
   1  13   1      121.82      133.45      2.90 o 
   2  13   1        5.39        7.14      0.94 o 
   3  13   1        4.52        4.86      0.87 o 
   4  13   1       29.69       26.94      1.37 o 
   5  13   1       51.03       52.92      1.91 o 
   6  13   1        5.94        9.34      2.54 o 
   7  13   1       49.35       46.80      1.75 o 
   8  13   1        5.91        7.93      1.02 o 
  -7  14   1       74.34       77.45      2.25 o 
  -6  14   1       51.58       55.24      1.93 o 
  -5  14   1       48.61       52.73      2.13 o 
  -4  14   1       31.27       29.13      1.47 o 
  -3  14   1       40.33       38.51      1.61 o 
  -2  14   1        8.35        5.96      1.13 o 
  -1  14   1       16.06       20.07      1.30 o 
   0  14   1        0.93        1.33      0.77 o 
   1  14   1        6.25        4.62      0.95 o 
   2  14   1      147.54      144.75      3.91 o 
   3  14   1       13.59       10.51      1.09 o 
   4  14   1        7.81        5.85      0.94 o 
   5  14   1        0.47        0.29      0.76 o 
   6  14   1        0.00        0.33      0.77 o 
  -4  15   1       37.40       35.54      1.65 o 
  -3  15   1       27.17       23.89      1.70 o 
  -2  15   1       37.61       38.32      2.16 o 
  -1  15   1      172.77      165.68      3.51 o 
   0  15   1       73.79       81.43      2.51 o 
   1  15   1       25.20       28.19      1.54 o 
   2  15   1       85.80       78.32      2.33 o 
   3  15   1       20.69       21.00      1.42 o 
 -16   0   2      237.74      253.09      7.08 o 
 -15   0   2       40.75       39.56      2.43 o 
 -14   0   2      135.78      132.46      4.35 o 
 -13   0   2       36.86       27.02      2.09 o 
 -12   0   2       31.08       26.49      2.03 o 
 -11   0   2     2940.14     2974.80     57.60 o 
 -10   0   2      299.79      296.20      7.05 o 
  -9   0   2      230.85      244.35      5.92 o 
  -8   0   2     6491.65     6431.16    101.05 o 
  -7   0   2      340.81      306.31      4.33 o 
  -6   0   2     1596.68     1793.03     34.67 o 
  -5   0   2     1443.55     1550.71     30.02 o 
  -4   0   2    11243.11    11351.91    216.66 o 
  -3   0   2     2563.83     2596.63     49.76 o 
  -2   0   2     3859.27     3732.29     48.56 o 
  -1   0   2     2270.07     2108.72     31.93 o 
   0   0   2     2982.38     2978.13     52.55 o 
   1   0   2     1577.47     1577.86     27.86 o 
   2   0   2      246.82      285.83      5.62 o 
   3   0   2      186.88      226.84      2.71 o 
   4   0   2     1620.33     1514.24     16.16 o 
   5   0   2     1641.91     1669.82     15.48 o 
   6   0   2     1704.09     1801.33     18.93 o 
   7   0   2       13.60        9.29      0.73 o 
   8   0   2       66.56       64.26      1.34 o 
   9   0   2       85.69       91.10      2.08 o 
  10   0   2      792.09      782.20     11.05 o 
  11   0   2       73.53       71.99      1.99 o 
  12   0   2       52.88       50.24      1.68 o 
  13   0   2       80.77       78.80      2.20 o 
  14   0   2      236.08      224.16      4.27 o 
 -16   1   2       25.84       25.09      1.56 o 
 -15   1   2       38.64       42.48      1.77 o 
 -14   1   2        0.00        0.86      0.73 o 
 -13   1   2     1036.73     1112.24     16.24 o 
 -12   1   2       29.18       32.97      1.53 o 
 -11   1   2       47.05       38.74      6.70 o 
 -10   1   2      285.16      291.88      6.48 o 
  -9   1   2       82.96       75.59      1.88 o 
  -8   1   2      697.90      721.55      8.13 o 
  -7   1   2     1277.27     1257.46     11.70 o 
  -6   1   2      612.41      704.25      7.84 o 
  -5   1   2        5.85        1.05      0.35 o 
  -4   1   2     1519.68     1540.59     17.08 o 
  -3   1   2       32.22       24.48      0.53 o 
  -2   1   2     1387.53     1286.98     11.86 o 
  -1   1   2       16.03       17.54      0.47 o 
   0   1   2     1061.37     1163.39     12.24 o 
   1   1   2     2457.24     2398.11     25.20 o 
   2   1   2      616.38      663.66      9.20 o 
   3   1   2      614.52      588.05      6.54 o 
   4   1   2       66.77       58.74      0.64 o 
   5   1   2     3044.54     3026.43     21.15 o 
   6   1   2      451.45      440.38      3.35 o 
   7   1   2      133.26      115.40      1.29 o 
   8   1   2      314.16      299.39      7.40 o 
   9   1   2       64.49       54.89      1.13 o 
  10   1   2      265.25      276.07      4.50 o 
  11   1   2       56.62       51.41      1.18 o 
  12   1   2       61.59       65.75      1.35 o 
  13   1   2       49.62       59.71      1.38 o 
  14   1   2       32.45       32.96      1.14 o 
 -16   2   2        4.91        4.22      0.97 o 
 -15   2   2       25.67       23.10      1.75 o 
 -14   2   2        0.02       -0.19      0.65 o 
 -13   2   2       45.26       47.71      1.90 o 
 -12   2   2       25.26       24.89      1.70 o 
 -11   2   2       26.29       25.03      1.93 o 
 -10   2   2       94.96       86.86      2.03 o 
  -9   2   2       15.41       15.51      1.09 o 
  -8   2   2        0.13        0.10      0.35 o 
  -7   2   2      354.02      370.48      3.35 o 
  -6   2   2      194.68      233.08      2.54 o 
  -5   2   2       16.91       32.72      0.85 o 
  -4   2   2     1797.63     1911.25     18.04 o 
  -3   2   2      295.70      329.69      2.92 o 
  -2   2   2      986.19     1061.35      8.92 o 
  -1   2   2       67.99       67.51      0.99 o 
   0   2   2     1428.47     1456.82     13.56 o 
   1   2   2     2637.45     2747.50     28.88 o 
   2   2   2     5220.21     5349.58     56.24 o 
   3   2   2        0.38        0.22      0.19 o 
   4   2   2      504.84      509.15      3.73 o 
   5   2   2      214.60      221.39      1.84 o 
   6   2   2      590.90      582.05      4.31 o 
   7   2   2      723.54      718.06      6.24 o 
   8   2   2      126.40      132.55      1.62 o 
   9   2   2        1.22        0.62      0.46 o 
  10   2   2       19.79       22.00      2.73 o 
  11   2   2        4.81        4.95      0.55 o 
  12   2   2        9.82        9.65      0.66 o 
  13   2   2        0.90        1.12      0.51 o 
  14   2   2        5.61        2.99      0.72 o 
 -16   3   2        7.89        7.53      1.08 o 
 -15   3   2        2.10        0.94      0.76 o 
 -14   3   2       74.75       74.47      2.27 o 
 -13   3   2      977.51      947.77     14.02 o 
 -12   3   2       41.57       34.98      1.60 o 
 -11   3   2       14.01       12.81      1.10 o 
 -10   3   2       16.77       11.81      0.79 o 
  -9   3   2       63.92       57.16      1.44 o 
  -8   3   2       12.68       19.21      0.94 o 
  -7   3   2       73.16       65.79      0.86 o 
  -6   3   2       13.02       11.65      0.44 o 
  -5   3   2      150.84      172.78      1.89 o 
  -4   3   2      313.60      322.24      2.91 o 
  -3   3   2      291.75      287.00      2.97 o 
  -2   3   2      188.34      174.22      1.68 o 
  -1   3   2     1096.33     1155.89     10.80 o 
   0   3   2      194.63      184.34      2.30 o 
   1   3   2      894.32      908.25      9.78 o 
   2   3   2      235.79      217.16      2.26 o 
   3   3   2       65.85       73.98      1.24 o 
   4   3   2      759.05      768.89      5.90 o 
   5   3   2     2564.43     2621.11     19.60 o 
   6   3   2      808.57      793.97      6.27 o 
   7   3   2       32.18       31.40      0.76 o 
   8   3   2      349.25      345.96      3.34 o 
   9   3   2      215.39      217.82      2.37 o 
  10   3   2        9.93       11.91      0.97 o 
  11   3   2        0.11       -0.39      0.39 o 
  12   3   2       31.15       28.76      1.11 o 
  13   3   2        7.98       10.13      0.84 o 
  14   3   2        7.40        9.55      0.87 o 
 -16   4   2       32.36       36.66      1.77 o 
 -15   4   2        7.88       11.98      1.19 o 
 -14   4   2       29.31       28.77      3.19 o 
 -13   4   2      114.67      106.58      2.67 o 
 -12   4   2      374.52      354.26      5.98 o 
 -11   4   2      573.58      555.17      8.58 o 
 -10   4   2       31.62       30.52      0.89 o 
  -9   4   2       97.69       99.90      3.25 o 
  -8   4   2     2174.02     2137.35     20.34 o 
  -7   4   2      153.74      133.47      1.87 o 
  -6   4   2       83.83       98.80      1.15 o 
  -5   4   2      317.13      335.00      3.08 o 
  -4   4   2     9393.89     9748.36    102.13 o 
  -3   4   2     3261.14     3507.25     41.79 o 
  -2   4   2     1678.86     1846.75     15.42 o 
  -1   4   2        0.29        1.56      0.18 o 
   0   4   2     1869.82     1865.36     19.68 o 
   1   4   2      547.95      521.80      5.86 o 
   2   4   2      235.08      225.48      2.35 o 
   3   4   2       18.84       22.54      0.75 o 
   4   4   2     1581.43     1589.39     11.85 o 
   5   4   2        4.25        5.36      0.43 o 
   6   4   2      419.13      439.47      4.00 o 
   7   4   2      138.56      137.93      1.63 o 
   8   4   2       11.06       11.26      0.58 o 
   9   4   2       86.96       89.10      1.51 o 
  10   4   2      327.51      317.77      5.00 o 
  11   4   2        2.24        1.99      0.57 o 
  12   4   2       15.96       14.12      0.89 o 
  13   4   2        2.40        1.86      0.71 o 
  14   4   2       13.53       14.75      1.02 o 
 -15   5   2       39.09       37.67      1.73 o 
 -14   5   2        7.88        9.35      1.02 o 
 -13   5   2       47.34       55.92      1.89 o 
 -12   5   2       24.37       20.75      1.27 o 
 -11   5   2      109.19      102.40      3.07 o 
 -10   5   2      297.59      289.29      3.33 o 
  -9   5   2        3.57        4.28      0.42 o 
  -8   5   2      335.49      336.48      3.68 o 
  -7   5   2      891.54      905.40      7.82 o 
  -6   5   2     1092.53     1246.19     10.58 o 
  -5   5   2       74.31       64.48      1.07 o 
  -4   5   2      139.57      139.98      2.01 o 
  -3   5   2      531.48      526.58      4.65 o 
  -2   5   2      526.56      515.73      5.03 o 
  -1   5   2     1234.69     1223.54     13.10 o 
   0   5   2     1392.06     1428.39     15.23 o 
   1   5   2      643.65      596.09      5.63 o 
   2   5   2      153.79      179.97      2.21 o 
   3   5   2      495.78      511.75      4.96 o 
   4   5   2        1.58        2.49      0.41 o 
   5   5   2      255.07      228.41      2.58 o 
   6   5   2        0.07        0.29      0.37 o 
   7   5   2      283.33      259.16      2.96 o 
   8   5   2     1524.22     1509.27     17.52 o 
   9   5   2      105.31      100.23      1.64 o 
  10   5   2      118.19      124.25      2.22 o 
  11   5   2        9.75        9.55      0.78 o 
  12   5   2       24.89       27.15      1.15 o 
  13   5   2       66.34       76.88      1.84 o 
 -15   6   2       21.29       20.34      1.39 o 
 -14   6   2       18.08       21.40      1.40 o 
 -13   6   2        0.21       -0.07      0.66 o 
 -12   6   2        6.75        7.62      0.89 o 
 -11   6   2        3.56        2.02      1.36 o 
 -10   6   2      264.23      264.78      3.60 o 
  -9   6   2       55.54       58.61      1.51 o 
  -8   6   2      111.62      112.42      1.64 o 
  -7   6   2      207.57      208.08      2.17 o 
  -6   6   2        1.87        1.46      0.28 o 
  -5   6   2      346.47      323.93      3.07 o 
  -4   6   2      349.10      306.71      2.92 o 
  -3   6   2       47.44       47.36      0.79 o 
  -2   6   2     1369.97     1350.43     12.65 o 
  -1   6   2      994.32     1063.52     13.81 o 
   0   6   2     1164.60     1169.77     12.66 o 
   1   6   2     3708.63     3874.00     34.76 o 
   2   6   2     4631.62     4741.69     54.61 o 
   3   6   2       10.94       11.67      0.72 o 
   4   6   2      579.32      557.34      5.90 o 
   5   6   2        2.55        1.07      0.39 o 
   6   6   2      376.35      373.01      4.45 o 
   7   6   2      720.42      701.94      7.79 o 
   8   6   2      689.80      706.34      7.00 o 
   9   6   2        6.81        8.89      0.75 o 
  10   6   2       80.02       83.87      1.81 o 
  11   6   2       45.69       46.78      1.39 o 
  12   6   2        0.26       -0.21      0.57 o 
  13   6   2        0.02       -0.11      0.62 o 
 -14   7   2       49.79       54.82      1.96 o 
 -13   7   2       10.48        7.47      0.96 o 
 -12   7   2        9.14       10.62      1.00 o 
 -11   7   2       65.92       63.12      2.09 o 
 -10   7   2      265.91      257.78      5.53 o 
  -9   7   2      265.20      253.21      3.05 o 
  -8   7   2       79.32       88.58      1.46 o 
  -7   7   2      212.76      202.20      2.18 o 
  -6   7   2        7.30        4.02      0.84 o 
  -5   7   2      939.08      997.99      8.62 o 
  -4   7   2      334.40      325.14      3.13 o 
  -3   7   2      872.16      910.74      7.91 o 
  -2   7   2        0.44        0.27      0.35 o 
  -1   7   2      500.54      496.31      5.76 o 
   0   7   2      333.88      323.53      3.99 o 
   1   7   2       76.04       74.52      1.46 o 
   2   7   2     1590.49     1516.91     16.33 o 
   3   7   2      128.04      119.41      1.94 o 
   4   7   2      564.18      594.21      8.53 o 
   5   7   2       79.80       73.44      2.57 o 
   6   7   2      110.91       96.79      1.85 o 
   7   7   2       69.25       66.97      3.90 o 
   8   7   2      110.01       99.09      1.83 o 
   9   7   2      396.55      389.73      4.85 o 
  10   7   2       28.72       27.01      1.13 o 
  11   7   2       46.53       45.60      1.40 o 
  12   7   2       10.23        9.49      0.86 o 
  13   7   2        6.14        6.70      0.85 o 
 -14   8   2        0.31       -0.17      0.70 o 
 -13   8   2        7.16        7.85      1.33 o 
 -12   8   2      426.05      410.21      6.91 o 
 -11   8   2       20.34       17.93      0.98 o 
 -10   8   2      111.97      110.95      2.52 o 
  -9   8   2        1.65        1.48      0.42 o 
  -8   8   2       68.90       65.81      1.41 o 
  -7   8   2      307.06      315.13      3.16 o 
  -6   8   2      564.55      565.87      5.19 o 
  -5   8   2     1464.28     1498.83     12.78 o 
  -4   8   2      592.53      575.39      5.24 o 
  -3   8   2      904.69      865.47      8.47 o 
  -2   8   2        1.48        3.11      0.50 o 
  -1   8   2      233.98      229.76      3.08 o 
   0   8   2      699.64      679.00      7.75 o 
   1   8   2        1.82        0.94      0.45 o 
   2   8   2       24.19       36.51      1.08 o 
   3   8   2       58.65       62.40      1.15 o 
   4   8   2      172.32      166.33      2.38 o 
   5   8   2      272.89      252.06      3.27 o 
   6   8   2       97.46      101.36      1.80 o 
   7   8   2        8.13       10.94      0.97 o 
   8   8   2       34.58       35.70      1.14 o 
   9   8   2       10.68        9.82      0.79 o 
  10   8   2       12.30       13.88      1.10 o 
  11   8   2       49.24       56.42      1.87 o 
  12   8   2       28.11       28.78      1.63 o 
 -13   9   2        0.02       -0.36      0.67 o 
 -12   9   2       25.88       25.57      1.40 o 
 -11   9   2       35.01       34.38      1.53 o 
 -10   9   2       21.72       18.46      1.01 o 
  -9   9   2      173.50      171.56      2.38 o 
  -8   9   2       61.78       61.28      1.27 o 
  -7   9   2      173.96      183.01      2.43 o 
  -6   9   2       89.55       86.01      1.31 o 
  -5   9   2      860.90      865.28      7.68 o 
  -4   9   2        4.41        4.44      0.88 o 
  -3   9   2     1202.92     1280.22     12.30 o 
  -2   9   2        3.44        4.57      0.61 o 
  -1   9   2      394.51      388.48      4.83 o 
   0   9   2        4.16        5.96      0.61 o 
   1   9   2      255.43      245.38      3.35 o 
   2   9   2       23.25       23.49      2.45 o 
   3   9   2      131.97      115.88      1.87 o 
   4   9   2       45.55       49.31      1.72 o 
   5   9   2       21.40       20.88      0.90 o 
   6   9   2        8.32        8.38      0.67 o 
   7   9   2        0.26       -0.22      0.48 o 
   8   9   2       30.61       28.91      1.10 o 
   9   9   2        2.70        2.93      0.65 o 
  10   9   2        2.37        2.14      0.77 o 
  11   9   2        4.08        3.70      0.88 o 
 -12  10   2       10.16       14.23      1.17 o 
 -11  10   2        0.18       -0.37      0.51 o 
 -10  10   2      149.06      161.53      3.37 o 
  -9  10   2       21.03       24.24      1.50 o 
  -8  10   2      193.80      201.52      3.25 o 
  -7  10   2        0.22        0.21      0.52 o 
  -6  10   2        4.35        5.38      0.54 o 
  -5  10   2      261.99      269.93      3.23 o 
  -4  10   2        6.23        7.23      0.72 o 
  -3  10   2        3.32        4.14      0.57 o 
  -2  10   2      316.01      295.83      3.95 o 
  -1  10   2      114.99      123.34      2.46 o 
   0  10   2       75.73       76.16      1.63 o 
   1  10   2      147.85      139.44      2.71 o 
   2  10   2      255.11      264.43      4.31 o 
   3  10   2        5.56        4.53      0.55 o 
   4  10   2      136.49      130.40      2.10 o 
   5  10   2        1.09        1.32      0.48 o 
   6  10   2      106.17      113.03      7.65 o 
   7  10   2       18.69       17.72      0.95 o 
   8  10   2      222.51      222.03      3.22 o 
   9  10   2        0.80        2.57      0.80 o 
  10  10   2       11.17       13.54      1.15 o 
 -11  11   2       12.33       12.79      0.91 o 
 -10  11   2       33.64       33.69      1.43 o 
  -9  11   2       13.31       11.22      1.11 o 
  -8  11   2       45.46       50.72      2.15 o 
  -7  11   2       12.03       10.99      1.22 o 
  -6  11   2       57.04       56.67      1.26 o 
  -5  11   2       39.24       46.71      1.16 o 
  -4  11   2      151.47      140.75      2.11 o 
  -3  11   2      483.67      515.76      5.55 o 
  -2  11   2      115.67      124.57      2.23 o 
  -1  11   2        0.54        1.60      1.13 o 
   0  11   2       38.09       38.20      1.42 o 
   1  11   2       88.85       76.31      1.97 o 
   2  11   2      564.83      556.27      8.00 o 
   3  11   2       18.63       17.38      1.16 o 
   5  11   2        0.94        1.28      0.69 o 
   6  11   2       83.05       81.64      2.44 o 
   7  11   2       73.13       72.90      2.11 o 
   8  11   2       20.70       20.94      1.93 o 
   9  11   2        0.53        0.49      0.76 o 
 -10  12   2       60.45       69.47      2.26 o 
  -9  12   2        0.05        0.61      0.90 o 
  -8  12   2        0.15       -0.43      0.72 o 
  -7  12   2      112.79      113.09      2.72 o 
  -6  12   2        9.97       10.91      0.84 o 
  -5  12   2      203.55      215.82      3.23 o 
  -4  12   2       97.70       97.68      2.47 o 
  -3  12   2       51.56       47.03      1.35 o 
  -2  12   2       73.56       77.93      1.74 o 
  -1  12   2       49.83       46.83      1.61 o 
   0  12   2      157.43      151.12      3.03 o 
   1  12   2       16.29       20.83      1.25 o 
   2  12   2       87.05       78.76      2.09 o 
   3  12   2        6.66        8.14      1.18 o 
   4  12   2        2.46        5.62      1.20 o 
   5  12   2       71.73       61.44      1.94 o 
   6  12   2       94.91       88.93      2.35 o 
   7  12   2        0.20       -0.13      0.70 o 
   8  12   2        0.11       -0.28      0.76 o 
  -8  13   2       47.79       52.07      7.08 o 
  -7  13   2        6.55        5.38      1.40 o 
  -6  13   2      104.82      109.53      3.42 o 
  -5  13   2      199.88      205.95      3.22 o 
  -4  13   2        4.95        6.44      0.86 o 
  -3  13   2      135.75      148.70      2.59 o 
  -2  13   2       64.90       58.75      1.57 o 
  -1  13   2        0.09       -0.42      0.67 o 
   0  13   2       25.74       20.94      1.27 o 
   1  13   2       31.35       31.31      1.44 o 
   2  13   2        5.89        8.87      0.99 o 
   3  13   2      108.64      105.87      2.57 o 
   4  13   2      113.64      113.90      2.69 o 
   5  13   2       12.06       12.88      1.15 o 
   6  13   2       32.51       27.06      1.79 o 
  -6  14   2      110.94      136.16     15.26 o 
  -5  14   2        2.56        1.60      0.68 o 
  -4  14   2       19.38       19.31      1.37 o 
  -3  14   2        0.10        0.92      0.65 o 
  -2  14   2       23.74       22.70      1.14 o 
  -1  14   2       43.94       44.54      1.80 o 
   0  14   2      268.37      280.21      5.33 o 
   1  14   2       44.66       47.38      1.77 o 
   2  14   2       11.31       11.13      1.10 o 
   3  14   2       13.68        9.56      1.08 o 
   4  14   2       25.98       27.89      1.46 o 
 -16   1   3        0.07       -0.75      0.75 o 
 -15   1   3       62.49       65.12      2.22 o 
 -14   1   3        6.41        5.72      0.93 o 
 -13   1   3       52.93       48.90      2.49 o 
 -12   1   3      102.36       92.58      2.40 o 
 -11   1   3      994.21     1032.12     34.44 o 
 -10   1   3      177.58      181.62      3.54 o 
  -9   1   3      337.80      332.19      5.44 o 
  -8   1   3      811.33      773.10     11.20 o 
  -7   1   3       30.40       27.00      1.10 o 
  -6   1   3       88.98       73.69      3.02 o 
  -5   1   3     1361.97     1443.41     15.69 o 
  -4   1   3     1802.54     1825.04     21.99 o 
  -3   1   3       25.21       17.40      0.46 o 
  -2   1   3       89.03      109.35      1.37 o 
  -1   1   3     2386.45     2399.33     19.90 o 
   0   1   3       20.18       24.66      1.32 o 
   1   1   3     1085.99     1102.77     14.01 o 
   2   1   3        0.92        1.76      0.57 o 
   3   1   3      718.46      648.10      7.23 o 
   4   1   3      697.14      718.82      6.09 o 
   5   1   3       38.22       46.58      0.91 o 
   6   1   3      234.34      231.49      2.33 o 
   7   1   3        0.22        0.13      0.32 o 
   8   1   3       16.88       14.51      1.57 o 
   9   1   3       51.75       54.81      1.00 o 
  10   1   3       56.67       55.07      1.10 o 
  11   1   3       26.44       32.02      1.70 o 
  12   1   3        0.07       -0.52      0.52 o 
  13   1   3        0.06       -0.60      0.60 o 
 -16   2   3        7.19        8.40      1.13 o 
 -15   2   3      310.31      320.12      8.89 o 
 -14   2   3        0.06        0.20      0.96 o 
 -13   2   3       80.05       84.42      2.35 o 
 -12   2   3       40.88       46.72      1.73 o 
 -11   2   3     1089.55     1140.21     13.45 o 
 -10   2   3     1901.59     1859.08     31.92 o 
  -9   2   3        3.29        3.50      0.56 o 
  -8   2   3      463.14      478.50     17.93 o 
  -7   2   3       13.48       11.42      0.91 o 
  -6   2   3     3967.72     4230.68     39.64 o 
  -5   2   3        0.20        2.74      0.54 o 
  -4   2   3        1.53        0.84      0.25 o 
  -3   2   3      744.62      722.14      6.19 o 
  -2   2   3       97.52       95.36      1.07 o 
  -1   2   3      426.43      423.47      4.17 o 
   0   2   3       48.51       39.50      0.70 o 
   1   2   3      939.30      951.81     10.31 o 
   2   2   3     1977.79     2043.81     21.64 o 
   3   2   3     2315.51     2345.88     21.16 o 
   4   2   3      161.31      158.20      1.70 o 
   5   2   3        6.25        7.58      0.55 o 
   6   2   3        0.04        0.54      0.39 o 
   7   2   3        0.34        2.80      0.44 o 
   8   2   3     3126.53     3189.12     25.53 o 
   9   2   3      274.36      276.07      3.27 o 
  10   2   3      101.67      107.93      1.77 o 
  11   2   3       47.32       46.07      1.38 o 
  12   2   3       69.56       72.78      1.76 o 
  13   2   3        4.88        7.29      0.81 o 
 -16   3   3       34.67       40.34      1.89 o 
 -15   3   3      152.78      154.73      5.05 o 
 -14   3   3       54.35       55.32      1.96 o 
 -13   3   3       45.37       43.77      1.73 o 
 -12   3   3       77.94       77.66      2.17 o 
 -11   3   3        0.06       -0.14      1.07 o 
 -10   3   3       65.27       63.57      1.55 o 
  -9   3   3      456.78      438.13      5.63 o 
  -8   3   3      353.34      350.72     19.81 o 
  -7   3   3      961.35      931.69     10.92 o 
  -6   3   3      280.20      265.76      4.86 o 
  -5   3   3       39.53       32.27      0.72 o 
  -4   3   3      117.07       61.23      0.81 o 
  -3   3   3      124.35      133.84      1.40 o 
  -2   3   3        8.55       14.40      0.75 o 
  -1   3   3     7934.42     8082.98     83.74 o 
   0   3   3        6.98       10.32      1.98 o 
   1   3   3       20.09       13.15      1.48 o 
   2   3   3      388.71      441.66      5.12 o 
   3   3   3     1004.81     1011.16      9.42 o 
   4   3   3      386.88      394.13      3.57 o 
   5   3   3      595.97      566.05      4.95 o 
   6   3   3      236.18      223.72      2.73 o 
   7   3   3       58.65       57.02      1.15 o 
   8   3   3      473.76      471.01      5.63 o 
   9   3   3       34.24       32.96      1.02 o 
  10   3   3      119.87      111.63      2.07 o 
  11   3   3      134.56      147.64      2.95 o 
  12   3   3       15.66       14.04      1.15 o 
  13   3   3       14.79       18.07      1.05 o 
 -15   4   3       15.74       15.34      1.32 o 
 -14   4   3        0.05        1.61      1.48 o 
 -13   4   3       84.89       84.08      2.36 o 
 -12   4   3       36.69       40.99      1.59 o 
 -11   4   3      375.92      350.26      6.73 o 
 -10   4   3      319.38      306.46      4.27 o 
  -9   4   3      653.56      660.96      8.10 o 
  -8   4   3      153.77      138.33      2.29 o 
  -7   4   3       55.50       56.03      1.02 o 
  -6   4   3        3.64        1.93      0.48 o 
  -5   4   3       52.12       57.26      1.07 o 
  -4   4   3     1407.78     1428.90     12.03 o 
  -3   4   3     2142.23     2267.77     18.89 o 
  -2   4   3        3.63        4.70      0.37 o 
  -1   4   3       20.38       18.36      0.98 o 
   0   4   3      264.57      261.06      3.24 o 
   1   4   3      193.96      229.45      2.93 o 
   2   4   3      157.37      135.75      1.65 o 
   3   4   3      259.42      233.39      2.56 o 
   4   4   3       64.21       66.76      1.00 o 
   5   4   3      113.02      113.74      1.41 o 
   6   4   3       38.77       38.27      0.82 o 
   7   4   3       16.15       20.05      3.61 o 
   8   4   3      130.08      120.68      2.09 o 
   9   4   3      202.81      184.79      2.81 o 
  10   4   3      194.87      181.96      2.50 o 
  11   4   3        2.53        0.61      0.53 o 
  12   4   3        1.70        1.38      0.72 o 
  13   4   3        2.35        2.90      0.69 o 
 -15   5   3        0.26        0.20      0.83 o 
 -14   5   3        0.00       -0.54      0.65 o 
 -13   5   3       38.34       40.42      1.70 o 
 -12   5   3      174.40      171.74      3.58 o 
 -11   5   3      407.70      373.84      5.09 o 
 -10   5   3       87.73       89.28      1.90 o 
  -9   5   3       49.30       53.28      2.77 o 
  -8   5   3      126.68      120.26      2.12 o 
  -7   5   3      341.57      335.01      3.68 o 
  -6   5   3      138.09      140.50      1.84 o 
  -5   5   3     1461.41     1536.67     14.75 o 
  -4   5   3      106.40      110.86      1.31 o 
  -3   5   3      277.20      274.10      2.64 o 
  -2   5   3      803.65      849.93      9.33 o 
  -1   5   3      395.27      403.44      4.73 o 
   0   5   3      952.12      962.23     10.51 o 
   1   5   3      230.84      220.35      2.89 o 
   2   5   3      711.19      669.02      6.40 o 
   3   5   3        1.95        1.67      0.33 o 
   4   5   3      106.58      104.85      1.32 o 
   5   5   3      260.57      259.37      2.78 o 
   6   5   3        1.70        1.20      0.40 o 
   7   5   3      217.09      220.07      3.06 o 
   8   5   3       18.53       18.08      1.06 o 
   9   5   3       43.58       44.34      1.29 o 
  10   5   3       15.84       14.96      0.94 o 
  11   5   3       31.40       30.56      1.46 o 
  12   5   3       55.45       66.15      2.06 o 
 -14   6   3      124.37      121.13      3.02 o 
 -13   6   3       74.40       72.30      2.20 o 
 -12   6   3        4.44        4.61      0.85 o 
 -11   6   3       66.78       73.69      2.11 o 
 -10   6   3      515.29      501.81      6.47 o 
  -9   6   3      166.54      151.57      2.54 o 
  -8   6   3        0.78        1.07      0.43 o 
  -7   6   3      186.88      182.03      2.31 o 
  -6   6   3      315.81      306.11      3.43 o 
  -5   6   3      335.09      298.70      3.34 o 
  -4   6   3       33.54       30.60      0.79 o 
  -3   6   3       63.25       65.55      1.11 o 
  -2   6   3      839.82      848.11     10.03 o 
  -1   6   3       41.98       31.08      0.95 o 
   0   6   3       44.70       58.62      1.23 o 
   1   6   3       35.93       40.23      1.06 o 
   2   6   3        0.62        0.08      0.40 o 
   3   6   3        0.09        0.31      0.47 o 
   4   6   3      182.79      173.47      2.19 o 
   5   6   3        6.27        7.77      0.54 o 
   6   6   3        7.43        6.42      0.53 o 
   7   6   3       26.14       25.00      1.00 o 
   8   6   3       27.13       25.58      1.26 o 
   9   6   3        3.01        3.37      0.63 o 
  10   6   3       10.62        9.90      0.81 o 
  11   6   3       25.73       25.63      1.99 o 
  12   6   3        9.38       10.58      1.25 o 
 -14   7   3       51.66       50.14      1.97 o 
 -13   7   3       49.04       52.99      2.11 o 
 -12   7   3       61.51       54.59      1.92 o 
 -11   7   3        0.66        1.19      0.68 o 
 -10   7   3       22.28       24.59      1.07 o 
  -9   7   3      121.57      126.35      2.29 o 
  -8   7   3       41.59       42.36      1.03 o 
  -7   7   3      393.21      386.80      4.26 o 
  -6   7   3        0.05        0.00      0.62 o 
  -5   7   3      132.55      147.33      2.34 o 
  -4   7   3        5.56        4.52      0.44 o 
  -3   7   3       83.23       78.60      1.30 o 
  -2   7   3       56.28       58.17      2.12 o 
  -1   7   3     1098.84     1070.45     18.86 o 
   0   7   3      553.44      546.93      6.39 o 
   1   7   3      176.98      170.80      2.50 o 
   2   7   3       34.44       37.09      1.44 o 
   3   7   3      201.05      203.43      2.89 o 
   4   7   3      142.58      130.19      1.83 o 
   5   7   3      158.77      159.14      2.11 o 
   6   7   3        4.53        4.52      0.51 o 
   7   7   3      113.63      111.57      1.98 o 
   8   7   3      163.18      162.33      2.58 o 
   9   7   3       34.49       32.93      1.16 o 
  10   7   3        2.47        2.13      0.64 o 
  11   7   3       29.12       31.73      1.54 o 
 -13   8   3        0.02       -0.62      0.70 o 
 -12   8   3       14.40       17.72      1.26 o 
 -11   8   3       55.26       57.78      1.91 o 
 -10   8   3      142.54      144.49      2.57 o 
  -9   8   3      297.00      298.29      9.27 o 
  -8   8   3        2.70        1.60      0.55 o 
  -7   8   3       10.12       13.33      0.83 o 
  -6   8   3      125.89      123.65      2.16 o 
  -5   8   3       82.00       77.97      2.83 o 
  -4   8   3      546.76      551.02      5.68 o 
  -3   8   3     1051.13     1073.25     10.42 o 
  -2   8   3       42.96       40.78      1.27 o 
  -1   8   3       67.53       70.53      1.91 o 
   0   8   3      351.64      328.23      4.20 o 
   1   8   3      161.20      166.44      2.54 o 
   2   8   3      590.23      585.04      6.90 o 
   3   8   3      145.99      126.54      2.13 o 
   4   8   3        0.00       -0.02      0.37 o 
   5   8   3        8.74        7.00      0.56 o 
   6   8   3       25.32       22.85      0.95 o 
   7   8   3        8.12        7.88      0.71 o 
   8   8   3        3.52        4.55      0.68 o 
   9   8   3       24.93       22.35      1.05 o 
  10   8   3        1.47        0.61      0.61 o 
  11   8   3        0.00       -0.60      0.73 o 
 -12   9   3       16.99       20.45      1.36 o 
 -11   9   3        0.22       -0.53      1.00 o 
 -10   9   3       81.97       80.54      2.36 o 
  -9   9   3        0.13       -0.63      0.93 o 
  -8   9   3        1.02        1.18      0.59 o 
  -7   9   3      451.58      475.50      6.04 o 
  -6   9   3      216.06      206.55      3.14 o 
  -5   9   3      348.41      373.74      4.92 o 
  -4   9   3      531.10      529.47      5.57 o 
  -3   9   3      321.18      327.03      3.77 o 
  -2   9   3      592.16      622.49      7.84 o 
  -1   9   3        6.48        7.22      0.84 o 
   0   9   3     1602.27     1574.22     17.18 o 
   1   9   3      496.08      478.51      5.86 o 
   2   9   3      501.84      454.55      5.62 o 
   3   9   3      105.36       96.53      1.88 o 
   4   9   3        0.45        0.26      0.43 o 
   5   9   3      201.01      199.57      2.88 o 
   6   9   3       52.67       53.41      1.44 o 
   7   9   3       68.20       64.18      1.52 o 
   8   9   3       13.15       13.02      0.88 o 
   9   9   3        2.75        2.22      0.65 o 
  10   9   3       13.94       16.66      1.05 o 
 -12  10   3       23.18       26.79      2.33 o 
 -11  10   3        7.01        9.77      1.56 o 
 -10  10   3       14.83       14.53      1.96 o 
  -9  10   3      205.35      213.27      4.68 o 
  -8  10   3       79.73       81.74      1.83 o 
  -7  10   3      195.05      195.25      3.12 o 
  -6  10   3        4.37        3.90      0.66 o 
  -5  10   3       37.86       33.52      1.22 o 
  -4  10   3        0.05        0.29      0.44 o 
  -3  10   3       49.34       41.05      1.10 o 
  -2  10   3      687.51      668.41     14.98 o 
  -1  10   3       33.10       42.57      1.72 o 
   0  10   3      231.14      249.90      3.54 o 
   1  10   3       27.57       21.14      1.03 o 
   2  10   3       16.63       19.37      1.02 o 
   3  10   3      259.60      250.48      3.04 o 
   4  10   3      290.17      299.81      3.92 o 
   5  10   3        0.96        0.98      0.68 o 
   6  10   3       55.19       47.87      2.09 o 
   7  10   3       39.39       41.69      1.30 o 
   8  10   3       62.89       58.18      1.54 o 
   9  10   3      254.73      268.39      5.00 o 
 -10  11   3        0.58       -1.10      1.10 o 
  -9  11   3        7.96       11.50      0.92 o 
  -8  11   3        0.61        0.26      0.67 o 
  -7  11   3       16.70       13.80      0.97 o 
  -6  11   3       52.29       48.63      1.50 o 
  -5  11   3      176.48      190.18      3.09 o 
  -4  11   3       81.73       79.09      1.82 o 
  -3  11   3       78.06       81.72      1.54 o 
  -2  11   3       57.38       47.05      1.19 o 
  -1  11   3       29.92       26.28      1.11 o 
   0  11   3      289.69      297.13     10.62 o 
   1  11   3       78.27       76.49      1.72 o 
   2  11   3        1.82        4.53      0.69 o 
   3  11   3       34.21       34.64      1.14 o 
   4  11   3       16.34       12.62      0.83 o 
   5  11   3        8.94        8.23      1.01 o 
   6  11   3       86.73       82.31      1.77 o 
   7  11   3      145.60      142.81      2.48 o 
   8  11   3       15.20       14.09      1.26 o 
  -9  12   3        6.91       11.37      1.12 o 
  -8  12   3      103.81      118.24      2.42 o 
  -7  12   3        0.87        1.23      0.67 o 
  -6  12   3      117.95      116.26      2.36 o 
  -5  12   3       19.19       19.11      1.14 o 
  -4  12   3       25.75       22.64      1.21 o 
  -3  12   3       35.05       33.93      1.37 o 
  -2  12   3       84.47       88.85      1.66 o 
  -1  12   3       20.01       20.72      1.05 o 
   0  12   3        0.61        0.81      0.61 o 
   1  12   3       28.50       28.10      1.37 o 
   2  12   3       43.33       42.04      1.58 o 
   3  12   3        0.05       -0.16      0.67 o 
   4  12   3       31.31       31.36      3.21 o 
   5  12   3       68.48       60.38      2.59 o 
   6  12   3        4.35        3.82      2.06 o 
  -7  13   3      104.13      120.09      2.48 o 
  -6  13   3        1.27        0.31      0.66 o 
  -5  13   3        0.19       -0.63      0.63 o 
  -4  13   3        0.01       -0.26      0.62 o 
  -3  13   3       54.17       57.46      1.40 o 
  -2  13   3        4.54        5.62      0.67 o 
  -1  13   3       44.72       35.11      1.53 o 
   0  13   3      152.68      147.44      4.77 o 
   1  13   3        5.74        7.46      1.20 o 
   2  13   3       12.37       10.71      1.07 o 
   3  13   3       29.86       28.28      1.42 o 
   4  13   3        6.51        7.70      1.01 o 
  -4  14   3        0.56       -0.45      0.71 o 
  -3  14   3        0.30       -0.40      0.59 o 
  -2  14   3       11.34       11.82      1.20 o 
  -1  14   3       15.07       13.47      1.18 o 
   0  14   3       29.29       31.49      1.53 o 
   1  14   3        3.84        1.93      0.81 o 
 -15   0   4      285.31      290.72      7.91 o 
 -14   0   4        0.10        0.37      1.00 o 
 -13   0   4       35.87       32.44      2.06 o 
 -12   0   4      408.13      406.19      9.61 o 
 -11   0   4        0.47       -0.50      0.83 o 
 -10   0   4      153.83      146.36      4.32 o 
  -9   0   4      362.62      347.22      8.08 o 
  -8   0   4     2091.68     2150.19     41.88 o 
  -7   0   4     1555.91     1552.83     30.51 o 
  -6   0   4      854.15      824.28     16.72 o 
  -5   0   4      220.06      243.78      5.68 o 
  -4   0   4      629.49      691.82     14.03 o 
  -3   0   4       16.48       31.71      1.20 o 
  -2   0   4       78.00       71.61      2.79 o 
  -1   0   4     1482.18     1524.92     22.49 o 
   0   0   4     1291.75     1316.87     17.37 o 
   1   0   4      320.19      300.40      4.63 o 
   2   0   4      235.14      292.08      9.17 o 
   3   0   4     1069.26     1102.25     15.01 o 
   4   0   4       43.32       39.63      1.08 o 
   5   0   4       41.43       45.50      1.75 o 
   6   0   4      622.60      594.05      8.25 o 
   7   0   4       36.85       31.48      1.45 o 
   8   0   4      553.04      553.82     11.62 o 
   9   0   4       86.38       95.45      2.35 o 
  10   0   4       18.17       24.66      3.57 o 
  11   0   4      108.20      125.75      4.12 o 
  12   0   4       10.04       10.74      1.63 o 
 -15   1   4      150.68      163.54      3.81 o 
 -14   1   4       48.37       51.43      3.52 o 
 -13   1   4        0.63        1.13      0.80 o 
 -12   1   4       18.83       15.56      1.84 o 
 -11   1   4        0.24        0.36      0.51 o 
 -10   1   4      186.45      171.89      4.89 o 
  -9   1   4      497.88      487.74      6.28 o 
  -8   1   4     1180.12     1189.40     16.85 o 
  -7   1   4      110.23       99.34      2.78 o 
  -6   1   4      185.42      175.53      3.18 o 
  -5   1   4       30.38       29.40      1.13 o 
  -4   1   4        2.47        1.20      0.42 o 
  -3   1   4     2313.81     2412.90     20.07 o 
  -2   1   4      134.48      139.31      1.51 o 
  -1   1   4       66.78       53.88      1.09 o 
   0   1   4       95.29       82.73      1.19 o 
   1   1   4      289.29      294.10      4.28 o 
   2   1   4      600.76      625.57     19.92 o 
   3   1   4      599.16      596.62      6.85 o 
   4   1   4      485.73      474.27      4.81 o 
   5   1   4        2.06        1.78      0.40 o 
   6   1   4        0.33        1.46      0.84 o 
   7   1   4       34.21       35.35      0.97 o 
   8   1   4       22.10       20.93      1.27 o 
   9   1   4      323.51      333.03      4.21 o 
  10   1   4      307.53      291.86      3.49 o 
  11   1   4        0.24        0.31      0.77 o 
  12   1   4        0.23       -0.22      0.76 o 
 -15   2   4        1.25        1.41      1.38 o 
 -14   2   4        8.82        8.14      1.05 o 
 -13   2   4       13.24       13.88      1.14 o 
 -12   2   4       62.56       55.94      1.53 o 
 -11   2   4        2.06        1.11      0.54 o 
 -10   2   4      155.36      141.96      3.12 o 
  -9   2   4      131.78      128.89      2.29 o 
  -8   2   4      160.01      155.81      2.59 o 
  -7   2   4       17.98       17.70      0.99 o 
  -6   2   4      188.06      185.08      3.24 o 
  -5   2   4      650.99      662.13      7.96 o 
  -4   2   4      261.32      272.54      3.00 o 
  -3   2   4      300.34      304.94      2.88 o 
  -2   2   4       81.86       95.97      1.17 o 
  -1   2   4       14.15        9.79      0.55 o 
   0   2   4      319.28      316.20      3.84 o 
   1   2   4      380.38      382.10      4.58 o 
   2   2   4        7.84       11.90      0.95 o 
   3   2   4        0.01       -0.45      0.45 o 
   4   2   4       19.87       21.43      1.19 o 
   5   2   4       73.37       75.26      1.62 o 
   6   2   4       43.72       45.80      1.04 o 
   7   2   4       17.08       13.66      0.73 o 
   8   2   4       57.09       54.25      1.87 o 
   9   2   4       14.58       13.49      0.80 o 
  10   2   4        0.14       -0.34      0.92 o 
  11   2   4       20.11       19.64      1.11 o 
 -15   3   4       26.28       25.31      1.63 o 
 -14   3   4       16.69       15.57      1.27 o 
 -13   3   4        3.99        4.10      0.81 o 
 -12   3   4      105.83      109.31      2.23 o 
 -11   3   4       57.77       45.54      1.36 o 
 -10   3   4      114.33      105.25      2.06 o 
  -9   3   4        4.89        5.19      0.63 o 
  -8   3   4      211.03      218.25      3.26 o 
  -7   3   4      553.40      564.79      7.02 o 
  -6   3   4       36.81       40.71      1.17 o 
  -5   3   4      317.61      318.59      4.19 o 
  -4   3   4       38.10       41.69      0.86 o 
  -3   3   4      623.82      627.50      7.29 o 
  -2   3   4      355.06      362.72      3.78 o 
  -1   3   4        5.69        5.12      0.60 o 
   0   3   4        1.25        1.21      0.35 o 
   1   3   4      404.08      449.75     14.81 o 
   2   3   4      107.06      110.79      2.28 o 
   3   3   4        0.14        0.20      0.33 o 
   4   3   4        0.00       -0.29      0.32 o 
   5   3   4       27.03       29.15      1.03 o 
   6   3   4       16.53       17.97      0.75 o 
   7   3   4        3.27        3.39      0.49 o 
   8   3   4       30.52       29.41      2.04 o 
   9   3   4       48.59       52.63      1.43 o 
  10   3   4      162.40      131.56      2.39 o 
  11   3   4       55.27       45.36      1.48 o 
 -14   4   4        0.18        0.30      0.74 o 
 -13   4   4       39.00       38.86      1.66 o 
 -12   4   4      210.77      208.59      4.90 o 
 -11   4   4      231.56      248.09      3.76 o 
 -10   4   4        6.51        6.59      1.02 o 
  -9   4   4       55.81       49.44      1.60 o 
  -8   4   4      457.01      435.40      5.66 o 
  -7   4   4      350.04      322.87      5.10 o 
  -6   4   4      189.03      183.90      2.79 o 
  -5   4   4       18.33       21.51      1.14 o 
  -4   4   4      222.42      234.02      3.15 o 
  -3   4   4       31.30       31.01      1.93 o 
  -2   4   4        5.78        7.19      0.45 o 
  -1   4   4      117.60      113.98      1.77 o 
   0   4   4      127.53      124.88      1.92 o 
   1   4   4      360.33      352.29      4.33 o 
   2   4   4       95.42       89.02      2.77 o 
   3   4   4      176.30      187.02      2.44 o 
   4   4   4        0.47       -0.34      0.35 o 
   5   4   4        0.34        0.91      0.37 o 
   6   4   4      125.81      122.34      1.77 o 
   7   4   4        1.21        3.62      0.95 o 
   8   4   4       29.17       32.17      0.98 o 
   9   4   4        0.18        0.82      0.57 o 
  10   4   4       65.25       57.90      1.56 o 
  11   4   4       40.00       45.61      1.48 o 
 -14   5   4       71.09       70.08      2.32 o 
 -13   5   4        3.35        1.99      1.21 o 
 -12   5   4        9.75       14.11      0.98 o 
 -11   5   4      289.02      291.41     10.52 o 
 -10   5   4        7.16        5.03      0.66 o 
  -9   5   4      588.90      566.80      7.21 o 
  -8   5   4      353.89      349.39      4.76 o 
  -7   5   4       71.75       59.03      1.86 o 
  -6   5   4      147.80      133.08      2.90 o 
  -5   5   4       89.42       89.47      1.65 o 
  -4   5   4        0.36        0.44      0.70 o 
  -3   5   4     1394.25     1362.14     19.40 o 
  -2   5   4      298.18      296.15      3.26 o 
  -1   5   4       17.98       22.74      0.84 o 
   0   5   4      586.49      565.95      6.56 o 
   1   5   4       75.54       70.91      1.45 o 
   2   5   4      714.44      696.47      7.97 o 
   3   5   4      679.15      655.10      7.97 o 
   4   5   4      272.24      245.39      4.21 o 
   5   5   4        7.49        7.19      0.92 o 
   6   5   4       22.82       17.83      0.91 o 
   7   5   4        7.28        8.40      0.76 o 
   8   5   4       62.16       56.19      1.44 o 
   9   5   4      111.20      113.10      2.16 o 
  10   5   4        0.06       -0.23      0.57 o 
  11   5   4       20.26       17.29      1.23 o 
 -14   6   4       33.82       37.81      1.79 o 
 -13   6   4       34.88       31.74      2.36 o 
 -12   6   4      150.02      144.11      8.38 o 
 -11   6   4       41.21       49.76      1.47 o 
 -10   6   4       68.31       53.30      1.63 o 
  -9   6   4       84.03       73.26      2.13 o 
  -8   6   4       25.70       18.75      1.30 o 
  -7   6   4      223.54      218.28      4.57 o 
  -6   6   4      536.56      530.29      8.44 o 
  -5   6   4      781.88      768.88      8.99 o 
  -4   6   4      184.49      178.86      2.69 o 
  -3   6   4      356.47      354.21      4.59 o 
  -2   6   4        2.15        1.21      0.37 o 
  -1   6   4      260.84      261.51      3.43 o 
   0   6   4     1333.63     1350.59     14.70 o 
   1   6   4       53.09       46.25      1.22 o 
   2   6   4        3.84        2.64      0.57 o 
   3   6   4       60.40       52.77      1.34 o 
   4   6   4       14.76       16.31      1.10 o 
   5   6   4      262.23      276.04      3.24 o 
   6   6   4      123.12      121.45      2.42 o 
   7   6   4        2.48        2.58      0.59 o 
   8   6   4       66.49       65.08      1.58 o 
   9   6   4       11.33       11.43      0.88 o 
  10   6   4       49.29       48.15      1.46 o 
 -13   7   4        3.46        4.55      0.89 o 
 -12   7   4       40.92       40.09      2.56 o 
 -11   7   4       17.28       20.29      1.38 o 
 -10   7   4        1.21       -0.01      0.69 o 
  -9   7   4      215.16      232.71      4.48 o 
  -8   7   4       62.45       53.51      1.83 o 
  -7   7   4      523.89      519.07     12.70 o 
  -6   7   4       32.18       33.25      1.99 o 
  -5   7   4      229.93      232.91      4.54 o 
  -4   7   4        0.19        0.42      0.44 o 
  -3   7   4       35.44       34.15      1.13 o 
  -2   7   4      495.58      499.27      5.22 o 
  -1   7   4       32.33       30.45      1.04 o 
   0   7   4        6.60       10.63      1.63 o 
   1   7   4      161.00      178.70      3.14 o 
   2   7   4      255.81      233.54      3.30 o 
   3   7   4       67.97       71.02      1.59 o 
   4   7   4      284.95      292.10      3.97 o 
   5   7   4       14.60       13.97      0.75 o 
   6   7   4       25.29       23.07      1.01 o 
   7   7   4       17.31       14.48      0.92 o 
   8   7   4       40.98       41.62      1.32 o 
   9   7   4       51.74       51.45      1.49 o 
 -12   8   4       15.16       13.76      1.76 o 
 -11   8   4      285.62      291.80      6.55 o 
 -10   8   4        0.06        0.57      0.72 o 
  -9   8   4        2.73        2.23      1.15 o 
  -8   8   4       82.45       91.36      2.48 o 
  -7   8   4        3.17        2.66      0.79 o 
  -6   8   4       15.18       12.09      0.80 o 
  -5   8   4       25.50       30.87      1.41 o 
  -4   8   4       32.89       30.63      1.09 o 
  -3   8   4       81.26       71.05      1.61 o 
  -2   8   4       15.60       23.82      0.86 o 
  -1   8   4      110.76      103.97      1.88 o 
   0   8   4       41.16       46.74      1.28 o 
   1   8   4       64.79       60.62      1.46 o 
   2   8   4      619.85      636.17      7.54 o 
   3   8   4       11.69       14.30      0.89 o 
   4   8   4        1.63        0.63      0.46 o 
   5   8   4       10.98       10.46      0.69 o 
   6   8   4       39.67       37.07      1.08 o 
   7   8   4      186.38      193.07      3.01 o 
   8   8   4       78.37       73.29      2.95 o 
   9   8   4       17.95       17.47      1.04 o 
 -11   9   4       94.73       94.36      2.69 o 
 -10   9   4        2.00        1.90      0.85 o 
  -9   9   4       27.65       27.35      2.33 o 
  -8   9   4       12.27       12.87      1.20 o 
  -7   9   4      140.25      150.34      3.41 o 
  -6   9   4        0.65        0.92      0.54 o 
  -5   9   4      112.66      111.27      2.11 o 
  -4   9   4       57.51       56.90      1.48 o 
  -3   9   4       17.46       14.31      0.92 o 
  -2   9   4        4.87        6.72      0.70 o 
  -1   9   4       70.05       74.56      1.62 o 
   0   9   4      354.83      339.51      4.47 o 
   1   9   4       35.76       31.74      1.16 o 
   2   9   4       28.80       27.76      1.10 o 
   3   9   4       19.18       16.27      0.94 o 
   4   9   4       13.46       11.64      0.71 o 
   5   9   4      157.44      155.66      2.26 o 
   6   9   4       28.59       24.38      1.07 o 
   7   9   4        2.71        4.03      0.68 o 
   8   9   4        1.26        1.19      0.62 o 
 -10  10   4       21.94       19.82      1.44 o 
  -9  10   4        0.93        0.54      0.80 o 
  -8  10   4       21.76       21.43      1.42 o 
  -7  10   4       50.04       47.96      1.93 o 
  -6  10   4       34.32       33.93      1.25 o 
  -5  10   4        3.30        2.55      0.63 o 
  -4  10   4       75.83       77.78      2.56 o 
  -3  10   4        7.39        8.88      1.36 o 
  -2  10   4       91.20       85.78      1.90 o 
  -1  10   4       73.88       65.35      1.58 o 
   0  10   4      188.22      196.07      3.02 o 
   1  10   4      134.58      136.43      2.42 o 
   2  10   4        1.53        1.12      0.59 o 
   3  10   4        8.10        8.21      0.78 o 
   4  10   4       14.89       13.09      0.77 o 
   5  10   4       29.07       27.62      1.01 o 
   6  10   4       22.00       20.17      1.02 o 
   7  10   4        2.06        2.68      0.64 o 
  -9  11   4      172.90      201.17      4.37 o 
  -8  11   4       31.36       28.18      1.64 o 
  -7  11   4       11.59       11.56      1.25 o 
  -6  11   4       26.89       36.12      3.64 o 
  -5  11   4      105.97      109.72      2.24 o 
  -4  11   4        1.98        1.37      0.62 o 
  -3  11   4       10.62        7.77      0.80 o 
  -2  11   4       24.28       28.32      1.20 o 
  -1  11   4       47.91       45.16      1.37 o 
   0  11   4       47.68       37.19      1.27 o 
   1  11   4        0.70        2.11      0.66 o 
   2  11   4       25.58       19.12      1.04 o 
   3  11   4        0.70        1.21      0.54 o 
   4  11   4        9.85       13.13      0.79 o 
   5  11   4        0.24        0.15      0.56 o 
  -7  12   4        0.41        0.63      0.93 o 
  -6  12   4       88.37       79.35      1.97 o 
  -5  12   4       56.73       66.28      1.79 o 
  -4  12   4        3.46        2.91      0.71 o 
  -3  12   4       26.10       19.77      1.13 o 
  -2  12   4      103.68      108.63      2.30 o 
  -1  12   4       60.04       60.03      1.62 o 
   0  12   4       39.32       40.41      1.38 o 
   1  12   4      253.55      224.18      3.51 o 
   2  12   4       78.37       85.26      1.99 o 
   3  12   4       38.47       44.67      1.70 o 
  -3  13   4       14.59       11.95      1.02 o 
  -2  13   4      120.91      127.24      2.58 o 
  -1  13   4       71.55       77.09      2.39 o 
   0  13   4        3.93        4.01      0.75 o 
 -14   1   5        5.90        6.04      1.09 o 
 -13   1   5       59.69       58.67      1.68 o 
 -12   1   5      202.36      196.53      3.29 o 
 -11   1   5       18.09       14.51      0.91 o 
 -10   1   5      198.47      192.94      3.15 o 
  -9   1   5        0.66        0.00      0.57 o 
  -8   1   5        9.50        8.95      0.75 o 
  -7   1   5       32.10       28.32      1.10 o 
  -6   1   5       97.23       94.10      2.37 o 
  -5   1   5     2184.60     2317.91     26.27 o 
  -4   1   5        0.27        1.43      0.50 o 
  -3   1   5        0.94        0.80      0.56 o 
  -2   1   5        4.49        3.83      0.68 o 
  -1   1   5       24.64       22.82      0.74 o 
   0   1   5      104.27      118.35      2.53 o 
   1   1   5      101.38       93.27      1.48 o 
   2   1   5        0.28        0.02      0.35 o 
   3   1   5       18.61       17.43      0.77 o 
   4   1   5       89.66      102.04      1.83 o 
   5   1   5       18.69       21.45      0.81 o 
   6   1   5       52.45       53.25      1.16 o 
   7   1   5        6.48        5.12      0.55 o 
   8   1   5        0.59        1.52      0.49 o 
   9   1   5        4.18        6.13      0.66 o 
 -14   2   5      283.10      306.37      5.90 o 
 -13   2   5        0.13        0.22      0.63 o 
 -12   2   5        4.91        2.51      0.79 o 
 -11   2   5       76.69       71.58      1.73 o 
 -10   2   5        2.00        3.44      0.80 o 
  -9   2   5      378.90      365.39      5.13 o 
  -8   2   5      449.23      449.93      5.91 o 
  -7   2   5      156.61      150.55      3.25 o 
  -6   2   5      121.76      121.05      2.21 o 
  -5   2   5       83.55       75.86      4.82 o 
  -4   2   5        6.87        6.27      0.86 o 
  -3   2   5     1052.86     1068.68     15.47 o 
  -2   2   5      459.88      446.23      5.46 o 
  -1   2   5      277.40      253.20      3.40 o 
   0   2   5      407.34      410.57      4.98 o 
   1   2   5       13.22       11.12      0.76 o 
   2   2   5       41.71       35.73      1.07 o 
   3   2   5       40.28       46.05      1.06 o 
   4   2   5      638.06      633.44      7.17 o 
   5   2   5        0.84       -0.34      0.42 o 
   6   2   5        2.89        2.70      0.49 o 
   7   2   5       35.14       31.58      0.97 o 
   8   2   5        9.04       11.82      0.74 o 
   9   2   5        6.57       11.39      0.76 o 
 -14   3   5       16.13       17.27      1.46 o 
 -13   3   5       32.25       32.18      1.40 o 
 -12   3   5      111.90      116.03      2.37 o 
 -11   3   5       56.46       54.98      1.53 o 
 -10   3   5       37.69       34.45      1.24 o 
  -9   3   5      189.91      187.39      3.66 o 
  -8   3   5       75.90       64.96      2.00 o 
  -7   3   5       77.88       68.59      2.01 o 
  -6   3   5      234.35      232.43      4.31 o 
  -5   3   5      723.50      687.40     13.69 o 
  -4   3   5        2.05        2.19      0.96 o 
  -3   3   5       67.90       65.39      4.24 o 
  -2   3   5       11.75        8.78      0.63 o 
  -1   3   5       14.70       16.48      1.15 o 
   0   3   5      915.11      983.22     13.81 o 
   1   3   5      250.00      252.86      3.40 o 
   2   3   5      329.36      322.82      4.16 o 
   3   3   5       69.73       70.55      1.28 o 
   4   3   5        3.41        7.39      0.98 o 
   5   3   5       23.77       24.67      0.84 o 
   6   3   5      106.15      105.31      1.69 o 
   7   3   5       68.22       71.41      1.40 o 
   8   3   5       15.30       13.40      0.78 o 
   9   3   5        0.60        0.79      0.54 o 
 -13   4   5       23.35       25.78      2.35 o 
 -12   4   5        0.72        0.79      0.65 o 
 -11   4   5       16.99       14.14      0.94 o 
 -10   4   5        5.73        4.62      0.86 o 
  -9   4   5       32.82       32.93      1.53 o 
  -8   4   5      281.43      274.58      5.19 o 
  -7   4   5      371.49      346.07      5.95 o 
  -6   4   5        2.95        1.45      0.72 o 
  -5   4   5       23.32       24.81      1.56 o 
  -4   4   5      104.67       91.71      2.33 o 
  -3   4   5      100.61      102.49      2.47 o 
  -2   4   5      204.00      210.57      3.05 o 
  -1   4   5       69.23       70.36      4.66 o 
   0   4   5       19.83       20.92      1.41 o 
   1   4   5      134.06      137.92      2.22 o 
   2   4   5       24.85       21.75      0.95 o 
   3   4   5       50.02       60.79      1.44 o 
   4   4   5      231.80      244.12      3.46 o 
   5   4   5       75.10       77.16      1.94 o 
   6   4   5        7.31        6.23      0.70 o 
   7   4   5       53.58       42.51      1.32 o 
   8   4   5      134.20      140.64      2.51 o 
   9   4   5      132.84      141.40      2.57 o 
 -13   5   5       51.89       56.92      2.13 o 
 -12   5   5       60.93       65.83      4.39 o 
 -11   5   5       56.08       59.74      2.02 o 
 -10   5   5       19.85       20.24      1.75 o 
  -9   5   5       45.50       58.60      1.96 o 
  -8   5   5       53.84       64.60      2.07 o 
  -7   5   5        1.44        1.06      0.76 o 
  -6   5   5      237.22      237.24      4.49 o 
  -5   5   5      142.30      140.33      3.10 o 
  -4   5   5       68.09       75.05      2.17 o 
  -3   5   5       22.63       22.17      1.29 o 
  -2   5   5       11.77       11.89      0.78 o 
  -1   5   5      193.55      196.24      2.95 o 
   0   5   5       31.80       32.17      1.04 o 
   1   5   5      238.24      243.03      3.49 o 
   2   5   5       51.31       49.88      1.29 o 
   3   5   5        7.16        3.59      0.62 o 
   4   5   5       12.88       16.09      0.98 o 
   5   5   5        3.87        3.24      0.64 o 
   6   5   5       44.14       40.56      1.27 o 
   7   5   5      129.20      126.00      2.31 o 
   8   5   5        9.17       10.81      0.88 o 
 -12   6   5       31.03       34.39      1.65 o 
 -11   6   5       40.78       37.60      1.72 o 
 -10   6   5       37.40       35.38      1.63 o 
  -9   6   5        7.21        8.42      0.99 o 
  -8   6   5        4.24        5.59      0.91 o 
  -7   6   5        0.67        0.91      0.70 o 
  -6   6   5      153.56      145.36      3.24 o 
  -5   6   5        0.92        1.10      0.74 o 
  -4   6   5      217.06      225.99      4.32 o 
  -3   6   5        7.03        8.72      0.71 o 
  -2   6   5        0.73        0.42      0.51 o 
  -1   6   5        1.76        3.92      0.70 o 
   0   6   5      151.64      155.53      3.11 o 
   1   6   5        0.55       -0.17      0.46 o 
   2   6   5       19.67       17.66      1.01 o 
   3   6   5       44.10       39.94      1.22 o 
   4   6   5      222.45      219.73      4.06 o 
   5   6   5       86.91       95.10      1.91 o 
   6   6   5       42.11       37.92      1.28 o 
   7   6   5        1.00        0.71      0.61 o 
   8   6   5        1.86        2.84      0.67 o 
 -11   7   5        6.49        7.80      1.02 o 
 -10   7   5       19.72       16.39      1.28 o 
  -9   7   5      201.40      185.09      3.97 o 
  -8   7   5       45.18       32.54      1.53 o 
  -7   7   5        1.17        0.15      0.68 o 
  -6   7   5       39.50       39.92      2.29 o 
  -5   7   5       24.05       24.21      1.50 o 
  -4   7   5       83.53       81.63      2.31 o 
  -3   7   5        0.47        0.82      0.83 o 
  -2   7   5        0.99        0.19      0.46 o 
  -1   7   5        3.82        4.38      0.72 o 
   0   7   5      177.54      172.51      3.39 o 
   1   7   5       47.91       46.53      1.28 o 
   2   7   5       98.81       79.18      2.18 o 
   3   7   5       13.65       15.65      1.42 o 
   4   7   5        2.89        2.88      0.67 o 
   5   7   5       15.76       14.91      0.92 o 
   6   7   5       30.32       32.94      1.39 o 
   7   7   5       41.76       41.34      1.36 o 
 -11   8   5        0.93        0.25      0.80 o 
 -10   8   5       57.90       53.08      2.02 o 
  -9   8   5       25.71       22.98      2.19 o 
  -8   8   5      174.17      157.64      3.61 o 
  -7   8   5       91.78       97.00      2.66 o 
  -6   8   5       26.26       28.04      1.47 o 
  -5   8   5        4.79        4.55      0.89 o 
  -4   8   5        9.63        9.50      1.03 o 
  -3   8   5       59.81       56.44      1.47 o 
  -2   8   5       90.84       93.09      1.92 o 
  -1   8   5        1.36        1.56      0.66 o 
   0   8   5       13.89       14.33      1.11 o 
   1   8   5       84.54       80.81      1.74 o 
   2   8   5       30.79       29.45      1.41 o 
   3   8   5       22.93       28.90      1.15 o 
   4   8   5        0.02        0.12      0.48 o 
   5   8   5       53.57       51.35      1.46 o 
   6   8   5        3.07        3.56      0.70 o 
  -9   9   5       57.91       67.37      2.30 o 
  -8   9   5      110.39      105.41      2.90 o 
  -7   9   5        5.21        6.58      1.11 o 
  -6   9   5      136.32      145.31      3.47 o 
  -5   9   5       53.74       48.95      1.93 o 
  -4   9   5       62.75       64.78      2.15 o 
  -3   9   5       53.63       53.03      1.49 o 
  -2   9   5       59.43       57.36      1.53 o 
  -1   9   5      116.25      116.32      2.72 o 
   0   9   5       43.71       46.27      2.14 o 
   1   9   5      180.17      182.57      4.81 o 
   2   9   5        9.09        5.56      0.75 o 
   3   9   5       41.01       40.18      1.33 o 
   4   9   5       12.37       12.93      1.03 o 
   5   9   5       70.76       71.56      1.53 o 
  -8  10   5       34.36       31.09      1.73 o 
  -7  10   5      107.82      117.93      3.15 o 
  -6  10   5       50.54       50.11      2.02 o 
  -5  10   5       33.15       31.99      1.72 o 
  -4  10   5       95.69      101.92      2.83 o 
  -3  10   5       44.84       36.27      1.86 o 
  -2  10   5      124.14      128.59      2.49 o 
  -1  10   5       82.10       78.84      2.26 o 
   0  10   5        4.45        7.71      1.26 o 
   1  10   5       27.72       33.67      2.01 o 
   2  10   5       11.60       12.41      1.15 o 
   3  10   5       98.83      102.47      2.15 o 
  -6  11   5       21.16       25.21      1.63 o 
  -5  11   5        2.71        1.18      0.95 o 
  -4  11   5      181.69      180.35      3.13 o 
  -3  11   5       38.05       40.02      1.84 o 
  -2  11   5        0.05        0.08      0.62 o 
  -1  11   5       41.51       39.85      1.41 o 
   0  11   5       26.43       27.09      1.48 o 
   1  11   5       13.12       14.11      1.24 o 
 -12   0   6        0.00       -0.53      0.75 o 
 -11   0   6       45.62       48.29      4.39 o 
 -10   0   6      172.44      175.23      3.79 o 
  -9   0   6        3.67        5.99      0.91 o 
  -8   0   6        0.17       -0.55      0.55 o 
  -7   0   6       46.62       42.44      1.67 o 
  -6   0   6      263.75      252.59      7.01 o 
  -5   0   6      201.14      223.34      6.32 o 
  -4   0   6      195.89      182.89      5.45 o 
  -3   0   6     1038.90     1033.89     22.10 o 
  -2   0   6       72.20       71.13      3.12 o 
  -1   0   6        0.70       -0.96      0.96 o 
   0   0   6      243.47      248.00      6.55 o 
   1   0   6      145.87      197.38     22.60 o 
   2   0   6      328.53      346.30      5.64 o 
   3   0   6       33.40       23.57      1.70 o 
   4   0   6        0.91        2.67      0.72 o 
   5   0   6       12.70       12.73      1.03 o 
   6   0   6        2.24        4.15      0.81 o 
   7   0   6      116.52      132.83      2.95 o 
 -12   1   6       46.13       49.84      1.59 o 
 -11   1   6       91.53       90.78      2.11 o 
 -10   1   6        2.03        2.98      1.05 o 
  -9   1   6       41.36       42.31      1.69 o 
  -8   1   6       22.14       21.51      1.28 o 
  -7   1   6      379.58      379.36      8.16 o 
  -6   1   6        8.21        7.73      1.21 o 
  -5   1   6        0.34        1.06      0.86 o 
  -4   1   6       27.36       20.21      1.89 o 
  -3   1   6       67.79       62.39      3.06 o 
  -2   1   6      127.71      129.37      4.29 o 
  -1   1   6      110.32      106.66      2.67 o 
   0   1   6        0.81        1.65      0.81 o 
   1   1   6       83.03       96.89      6.78 o 
   2   1   6       66.13       57.26      1.27 o 
   3   1   6       15.38       19.50      1.13 o 
   4   1   6       42.23       46.98      1.09 o 
   5   1   6       54.07       57.95      1.25 o 
   6   1   6        0.87        0.28      0.47 o 
   7   1   6       48.87       46.22      1.21 o 
 -12   2   6        3.08        3.19      0.91 o 
 -11   2   6       43.85       47.03      1.94 o 
 -10   2   6        7.08        9.17      1.33 o 
  -9   2   6        7.14        8.00      0.95 o 
  -8   2   6       26.38       24.25      1.35 o 
  -7   2   6       18.47       19.68      3.01 o 
  -6   2   6        1.04        0.93      1.13 o 
  -5   2   6       81.18       78.30      2.48 o 
  -4   2   6       34.57       33.92      3.47 o 
  -3   2   6      169.67      181.33      3.67 o 
  -2   2   6        5.45        3.56      1.46 o 
  -1   2   6       20.27       20.97      1.99 o 
   0   2   6       52.53       54.41      2.73 o 
   1   2   6       63.46       68.35      1.62 o 
   2   2   6       13.67       15.47      1.30 o 
   3   2   6        0.87        0.31      0.58 o 
   4   2   6        1.98        0.90      0.52 o 
   5   2   6        6.86        6.22      1.25 o 
   6   2   6       34.86       34.71      1.03 o 
 -11   3   6       23.57       28.33      1.64 o 
 -10   3   6       84.53       85.18      2.52 o 
  -9   3   6        0.04        0.53      0.73 o 
  -8   3   6       32.35       34.16      1.54 o 
  -7   3   6       22.48       22.06      1.32 o 
  -6   3   6       20.10       23.48      1.38 o 
  -5   3   6        5.56        4.25      0.85 o 
  -4   3   6       23.94       24.33      2.13 o 
  -3   3   6      276.35      289.11      9.64 o 
  -2   3   6       15.83       20.85      2.28 o 
  -1   3   6        1.18       -0.28      0.71 o 
   0   3   6       78.53       87.90      2.19 o 
   1   3   6       20.42       20.61      1.43 o 
   2   3   6        0.92        0.14      0.55 o 
   3   3   6       21.44       19.11      0.90 o 
   4   3   6        0.89        1.35      0.65 o 
   5   3   6        0.00        0.42      0.45 o 
   6   3   6       11.32       14.01      0.91 o 
 -11   4   6       66.98       71.07      2.36 o 
 -10   4   6       90.71       98.75      2.97 o 
  -9   4   6        7.50        9.64      1.08 o 
  -8   4   6        3.74        2.76      0.83 o 
  -7   4   6       22.16       18.91      1.28 o 
  -6   4   6        0.43        0.46      0.71 o 
  -5   4   6      109.36      119.23      2.89 o 
  -4   4   6       49.98       48.63      1.80 o 
  -3   4   6       65.83       58.19      2.01 o 
  -2   4   6       33.70       31.08      2.29 o 
  -1   4   6       28.94       33.10      1.56 o 
   0   4   6       60.70       67.81      2.53 o 
   1   4   6       12.13       15.21      2.18 o 
   2   4   6       57.65       57.36      1.46 o 
   3   4   6       10.05       14.35      1.11 o 
   4   4   6       17.77       18.16      2.16 o 
   5   4   6        0.01       -0.19      0.52 o 
   6   4   6        2.59        1.72      0.62 o 
 -10   5   6       12.06       10.93      1.38 o 
  -9   5   6       24.74       18.74      1.35 o 
  -8   5   6       28.36       33.76      1.60 o 
  -7   5   6      273.14      265.05      5.90 o 
  -6   5   6        3.39        3.11      1.33 o 
  -5   5   6       32.44       33.79      1.58 o 
  -4   5   6      132.06      115.14      2.86 o 
  -3   5   6        0.77        1.58      0.80 o 
  -2   5   6       15.97       18.64      1.34 o 
  -1   5   6       36.87       37.03      1.62 o 
   0   5   6        8.75        7.40      0.75 o 
   1   5   6       75.06       84.63      2.58 o 
   2   5   6       15.92       14.70      1.16 o 
   3   5   6        7.18        8.63      0.93 o 
   4   5   6        1.41        0.26      0.67 o 
   5   5   6       22.17       23.55      1.33 o 
 -10   6   6        0.79        0.30      0.79 o 
  -9   6   6       15.78       17.02      1.33 o 
  -8   6   6       89.29       81.55      2.46 o 
  -7   6   6       19.78       17.80      1.33 o 
  -6   6   6       30.92       39.65      1.77 o 
  -5   6   6       88.35       80.32      2.38 o 
  -4   6   6       44.76       46.14      1.84 o 
  -3   6   6      144.48      144.67      3.33 o 
  -2   6   6       59.67       51.16      1.92 o 
  -1   6   6      124.14      127.12      3.05 o 
   0   6   6       84.13       86.23      3.43 o 
   1   6   6      129.44      141.93      3.10 o 
   2   6   6       27.09       32.35      5.02 o 
   3   6   6        1.86        2.41      0.64 o 
   4   6   6       12.62       13.43      1.15 o 
  -9   7   6        0.02       -0.57      0.70 o 
  -8   7   6       59.49       55.71      2.08 o 
  -7   7   6       44.68       33.63      1.66 o 
  -6   7   6      121.53      129.91      5.73 o 
  -5   7   6       14.30       12.23      1.21 o 
  -4   7   6       24.50       26.70      1.55 o 
  -3   7   6      110.89      116.46      3.22 o 
  -2   7   6       50.17       49.75      1.98 o 
  -1   7   6       46.87       51.31      1.94 o 
   0   7   6       40.00       41.94      1.64 o 
   1   7   6       11.91        9.43      0.97 o 
   2   7   6       89.62       94.09      2.74 o 
   3   7   6      113.96      118.75      2.30 o 
  -7   8   6        7.14        8.42      1.16 o 
  -6   8   6      111.15      113.18      3.01 o 
  -5   8   6        0.24        0.97      0.86 o 
  -4   8   6       32.44       30.93      1.67 o 
  -3   8   6       60.55       65.12      2.23 o 
  -2   8   6       20.99       24.23      1.52 o 
  -1   8   6       59.31       63.85      2.20 o 
   0   8   6       21.70       17.68      1.22 o 
   1   8   6       57.56       55.69      1.94 o 
   2   8   6       27.21       28.98      1.55 o 
  -5   9   6       65.09       67.33      2.34 o 
  -4   9   6       12.29       11.18      1.24 o 
  -3   9   6       24.47       27.28      1.57 o 
  -2   9   6        2.08        0.97      0.85 o 
  -1   9   6        4.24        3.63      0.73 o 
  -8   1   7       10.77       12.37      1.30 o 
  -7   1   7       11.83       11.63      1.28 o 
  -6   1   7        7.37        8.03      1.13 o 
  -5   1   7        1.84        2.96      0.89 o 
  -3   1   7       67.75       64.90      2.22 o 
  -2   1   7        1.45        1.87      0.90 o 
  -1   1   7        0.81        0.61      0.84 o 
   0   1   7       81.56       77.69      3.94 o 
   1   1   7       19.33       28.67      4.69 o 
  -8   2   7        3.82        5.25      1.60 o 
  -7   2   7      120.68      129.07      4.72 o 
  -6   2   7        9.15        7.94      1.63 o 
  -5   2   7       13.72       11.87      1.76 o 
  -4   2   7       32.83       33.27      2.39 o 
  -3   2   7        6.03        9.81      1.83 o 
  -2   2   7       16.42       13.55      2.01 o 
  -1   2   7       30.19       23.34      2.59 o 
   0   2   7       99.97      113.99      3.56 o 
   1   2   7       36.76       55.71      3.02 o 
  -8   3   7       20.96       18.69      1.55 o 
  -7   3   7       36.61       37.56      1.76 o 
  -6   3   7       91.52       88.62      3.82 o 
  -5   3   7       45.17       48.33      2.83 o 
  -4   3   7       58.09       65.58      3.19 o 
  -3   3   7       30.66       32.18      2.43 o 
  -2   3   7        2.83        4.29      1.50 o 
  -1   3   7      100.82      101.58      4.06 o 
   0   3   7       44.00       38.71      1.78 o 
   1   3   7       60.28       68.01      3.26 o 
  -7   4   7       11.42       10.66      1.21 o 
  -6   4   7       76.85       80.93      2.54 o 
  -5   4   7        0.27       -0.16      0.75 o 
  -4   4   7       54.74       52.59      2.00 o 
  -3   4   7       73.97       80.21      3.59 o 
  -2   4   7      102.99      105.64      4.22 o 
  -1   4   7       90.35      104.04      4.09 o 
   0   4   7        0.37        0.20      1.23 o 
  -5   5   7       31.60       37.83      1.79 o 
  -4   5   7       34.88       33.12      1.67 o 
  -3   5   7       40.45       41.18      1.83 o 
  -2   5   7        0.85        0.85      1.21 o 
  -1   5   7        6.47        3.62      1.46 o 
                                                 
